# Supplementary material for: Extinction and subsequent updating of innate fear responses to a visual looming stimulus rely on hippocampus-dependent mechanisms
Source: PLoS Biol. 2025 Sep 24;23(9):e3003391. doi: 10.1371/journal.pbio.3003391 (PMC12530516; doi:10.1371/journal.pbio.3003391)
Supplement: S1 Data — A summary of all statistical tests performed and their outcomes. (XLSX) [file pbio.3003391.s007.xlsx]

## Sheet: Sheet1
Figure 1
Paradigm	Panel	Test
No extinction	1d	Repeated measures ANOVA	Group	Behaviour	Source	SS	ddof1	ddof2	MS	F	p-unc	p-GG-corr	ng2	eps
			Ctrl	freezing	Day	0.262278	1	7	0.262278	0.00182554	0.967113	0.967113	5.94e-05	1
					stage	8712.37	1	7	8712.37	75.0376	5.47e-05	5.47e-05	0.663543	1
					Day * stage	4.22916	1	7	4.22916	0.0172144	0.899305	0.899305	0.000956404	1
				sheltering	Day	37.8406	1	7	37.8406	0.100189	0.760833	0.760833	0.0037783	1
					stage	30740.5	1	7	30740.5	140.652	6.88e-06	6.88e-06	0.754963	1
					Day * stage	492.717	1	7	492.717	1.29331	0.292865	0.292865	0.0470593	1
		Post-hoc Paired t-test	Group	Behaviour	Contrast	Day	A	B	Paired	Parametric	T	dof	alternative	p-unc	BF10	hedges
			Ctrl	freezing	Day	-	Test 1	Test 2	TRUE	TRUE	-0.0427264	7	two-sided	0.967113	0.337	-0.0208628
					stage	-	Hab	Loom	TRUE	TRUE	-8.66242	7	two-sided	5.47e-05	453.056	-4.01335
					Day * stage	Test 1	Hab	Loom	TRUE	TRUE	-8.66979	7	two-sided	5.44e-05	455.14	-2.82253
					Day * stage	Test 2	Hab	Loom	TRUE	TRUE	-3.71892	7	two-sided	0.00746665	8.219	-2.22592
				sheltering	Day	-	Test 1	Test 2	TRUE	TRUE	0.316526	7	two-sided	0.760833	0.351	0.143108
					stage	-	Hab	Loom	TRUE	TRUE	-11.8597	7	two-sided	6.88e-06	2580.14	-4.53966
					Day * stage	Test 1	Hab	Loom	TRUE	TRUE	-6.66837	7	two-sided	0.000285638	114.974	-2.29478
					Day * stage	Test 2	Hab	Loom	TRUE	TRUE	-7.62137	7	two-sided	0.000124058	229.089	-4.50179
Extinction	1e	Repeated measures ANOVA	Group	Behaviour	Source	SS	ddof1	ddof2	MS	F	p-unc	p-GG-corr	ng2	eps
			Ext	freezing	Day	3599.51	1	12	3599.51	21.3028	0.000594793	0.000594793	0.276066	1
					stage	5227.91	1	12	5227.91	22.9858	0.000437728	0.000437728	0.356441	1
					Day * stage	1722.44	1	12	1722.44	19.5346	0.000835883	0.000835883	0.15432	1
				sheltering	Day	17114.8	1	12	17114.8	17.726	0.00120971	0.00120971	0.335079	1
					stage	8797.16	1	12	8797.16	23.9822	0.000367704	0.000367704	0.205737	1
					Day * stage	4814.7	1	12	4814.7	5.95638	0.0311254	0.0311254	0.124164	1
		Post-hoc Paired t-test	Group	Behaviour	Contrast	Day	A	B	Paired	Parametric	T	dof	alternative	p-unc	BF10	hedges
			Ext	freezing	Day	-	Test 1	Test 2	TRUE	TRUE	4.6155	12	two-sided	0.000594793	61.73	1.48507
					stage	-	Hab	Loom	TRUE	TRUE	-4.79435	12	two-sided	0.000437728	80.303	-1.68801
					Day * stage	Test 1	Hab	Loom	TRUE	TRUE	-5.51259	12	two-sided	0.000133533	224.154	-2.02032
					Day * stage	Test 2	Hab	Loom	TRUE	TRUE	-2.1512	12	two-sided	0.0525306	1.554	-0.645283
				sheltering	Day	-	Test 1	Test 2	TRUE	TRUE	4.21023	12	two-sided	0.00120971	33.7	1.72745
					stage	-	Hab	Loom	TRUE	TRUE	-4.89716	12	two-sided	0.000367704	93.294	-1.55022
					Day * stage	Test 1	Hab	Loom	TRUE	TRUE	-5.22345	12	two-sided	0.000213504	149.177	-1.65246
					Day * stage	Test 2	Hab	Loom	TRUE	TRUE	-0.658315	12	two-sided	0.522766	0.336	-0.245731
Reinstatement "Shock only"	1h	Repeated measures ANOVA	Group	Behaviour	Source	SS	ddof1	ddof2	MS	F	p-unc	p-GG-corr	ng2	eps
			Shock only	freezing	Day	4587.22	2	22	2293.61	12.9486	0.000191972	0.000213353	0.280771	0.982656
					stage	2203.76	1	11	2203.76	32.739	0.000133815	0.000133815	0.157924	1
					Day * stage	4286.65	2	22	2143.33	14.3859	0.000101113	0.000455084	0.267291	0.776093
				sheltering	Day	9480.16	2	22	4740.08	6.76549	0.00512828	0.0123125	0.213266	0.71937
					stage	1195.22	1	11	1195.22	3.90101	0.0738858	0.0738858	0.033047	1
					Day * stage	12888.2	2	22	6444.09	18.8942	1.67e-05	7.76e-05	0.269288	0.817739
		Paired t-test	Group	Behaviour	Contrast	Day	A	B	Paired	Parametric	T	dof	alternative	p-unc	BF10	hedges
			Shock only	freezing	Day	-	Test 1	Test 2	TRUE	TRUE	4.02374	11	two-sided	0.00200329	22.318	1.5126
					Day	-	Test 1	Test 3	TRUE	TRUE	-0.59333	11	two-sided	0.56496	0.334	-0.183131
					Day	-	Test 2	Test 3	TRUE	TRUE	-5.00477	11	two-sided	0.000399513	87.468	-1.80499
					stage	-	Hab	Loom	TRUE	TRUE	-5.7218	11	two-sided	0.000133815	224.123	-1.28301
					Day * stage	Test 1	Hab	Loom	TRUE	TRUE	-5.33972	11	two-sided	0.000237513	136.642	-1.89802
					Day * stage	Test 2	Hab	Loom	TRUE	TRUE	0.15036	11	two-sided	0.883202	0.29	0.0497533
					Day * stage	Test 3	Hab	Loom	TRUE	TRUE	-0.164259	11	two-sided	0.872507	0.291	-0.0458583
				sheltering	Day	-	Test 1	Test 2	TRUE	TRUE	3.19219	11	two-sided	0.0085731	6.707	1.27848
					Day	-	Test 1	Test 3	TRUE	TRUE	2.46833	11	two-sided	0.0312139	2.387	1.0813
					Day	-	Test 2	Test 3	TRUE	TRUE	-0.496624	11	two-sided	0.629229	0.32	-0.136377
					stage	-	Hab	Loom	TRUE	TRUE	-1.9751	11	two-sided	0.0738858	1.235	-0.582152
					Day * stage	Test 1	Hab	Loom	TRUE	TRUE	-5.20193	11	two-sided	0.000293601	113.888	-1.64219
					Day * stage	Test 2	Hab	Loom	TRUE	TRUE	1.338	11	two-sided	0.207899	0.593	0.34732
					Day * stage	Test 3	Hab	Loom	TRUE	TRUE	1.84277	11	two-sided	0.0924542	1.047	0.610213
Reinstatement "Loom + shock"	1i	Repeated measures ANOVA	Group	Behaviour	Source	SS	ddof1	ddof2	MS	F	p-unc	p-GG-corr	ng2	eps
			Loom + shock	freezing	Day	5919.45	2	18	2959.73	19.7567	2.88e-05	0.000295273	0.374149	0.709264
					stage	2955.17	1	9	2955.17	17.0474	0.00256386	0.00256386	0.229852	1
					Day * stage	1350.66	2	18	675.332	5.25447	0.0159449	0.0265881	0.120034	0.764648
				sheltering	Day	20134.2	2	18	10067.1	14.2532	0.000194912	0.00143391	0.420771	0.677668
					stage	5759.04	1	9	5759.04	13.7982	0.00481064	0.00481064	0.172037	1
					Day * stage	5733.45	2	18	2866.73	6.30748	0.00839556	0.0151342	0.171404	0.78398
		Post-hoc Paired t-test	Group	Behaviour	Contrast	Day	A	B	Paired	Parametric	T	dof	alternative	p-unc	BF10	hedges
			Loom + shock	freezing	Day	-	Test 1	Test 2	TRUE	TRUE	4.07647	9	two-sided	0.00277262	17.566	1.22882
					Day	-	Test 1	Test 3	TRUE	TRUE	-3.57846	9	two-sided	0.005945	9.426	-1.03592
					Day	-	Test 2	Test 3	TRUE	TRUE	-4.94137	9	two-sided	0.000800727	49.191	-2.17137
					stage	-	Hab	Loom	TRUE	TRUE	-4.12886	9	two-sided	0.00256386	18.733	-1.41242
					Day * stage	Test 1	Hab	Loom	TRUE	TRUE	-3.54792	9	two-sided	0.00623616	9.068	-1.35768
					Day * stage	Test 2	Hab	Loom	TRUE	TRUE	-0.290921	9	two-sided	0.777704	0.32	-0.0866929
					Day * stage	Test 3	Hab	Loom	TRUE	TRUE	-3.17539	9	two-sided	0.0112679	5.635	-1.2558
				sheltering	Day	-	Test 1	Test 2	TRUE	TRUE	5.12748	9	two-sided	0.000621686	60.801	2.38271
					Day	-	Test 1	Test 3	TRUE	TRUE	3.09372	9	two-sided	0.0128521	5.073	1.53999
					Day	-	Test 2	Test 3	TRUE	TRUE	-1.85491	9	two-sided	0.0965938	1.082	-0.752204
					stage	-	Hab	Loom	TRUE	TRUE	-3.7146	9	two-sided	0.00481064	11.194	-1.66963
					Day * stage	Test 1	Hab	Loom	TRUE	TRUE	-5.36819	9	two-sided	0.000451435	79.551	-1.55233
					Day * stage	Test 2	Hab	Loom	TRUE	TRUE	0.823939	9	two-sided	0.431267	0.41	0.402683
					Day * stage	Test 3	Hab	Loom	TRUE	TRUE	-1.51066	9	two-sided	0.165159	0.742	-0.7098
Dimming "Shock only"	1l	Repeated measures ANOVA	Group	Behaviour	Source	SS	ddof1	ddof2	MS	F	p-unc	p-GG-corr	ng2	eps
			Shock only	freezing	Day	1298.595765844427	2	16	649.2978829222135	2.5611415281979526	0.10840092680655626	0.12531058231413075	0.139632	0.7744393249853461
					stage	1.3567596737126268	1	8	1.3567596737126268	0.011874341074730385	0.91591	0.91591	0.000169534	1
					Day * stage	152.10559254561795	2	16	76.05279627280898	0.6426714091089656	0.5389343723095422	0.49725931656537004	0.018655	0.7352043623369127
				sheltering	Day	1645.5646549657638	2	16	822.7823274828819	6.185789962317736	0.010230378301788032	0.0152904	0.0901027	0.8441604823046034
					stage	564.0891784170448	1	8	564.0891784170448	1.679506550509545	0.23112653769785899	0.23112653769785899	0.0328307	1
					Day * stage	1194.639402980546	2	16	597.32	1.452918478148839	0.26314346887643314	0.2646238751364935	0.0670683	0.8956916058861035
		Paired t-test	Group	Behaviour	Contrast	Day	A	B	Paired	Parametric	T	dof	alternative	p-unc	BF10	hedges
			Shock only	freezing	Day	-	Test 1	Test 2	TRUE	TRUE	0.7774556375032253	8	two-sided	0.459261	0.413	0.3875489758232699
					Day	-	Test 1	Test 3	TRUE	TRUE	-1.21073	8	two-sided	0.2605497083066143	0.572	-0.649309
					Day	-	Test 2	Test 3	TRUE	TRUE	-2.85832	8	two-sided	0.021206190616382892	3.521	-1.12569
					stage	-	Hab	Loom	TRUE	TRUE	-0.108969	8	two-sided	0.9159104191680624	0.323	-0.0461796
					Day * stage	Test 1	Hab	Loom	TRUE	TRUE	-0.225118	8	two-sided	0.827532	0.329	-0.0936945
					Day * stage	Test 2	Hab	Loom	TRUE	TRUE	1.0557726471988202	8	two-sided	0.3219096803410387	0.503	0.42199080384611787
					Day * stage	Test 3	Hab	Loom	TRUE	TRUE	-0.841877	8	two-sided	0.42430708711095844	0.43	-0.259645
				sheltering	Day	-	Test 1	Test 2	TRUE	TRUE	1.924814164956391	8	two-sided	0.0904414	1.178	0.5468678594787135
					Day	-	Test 1	Test 3	TRUE	TRUE	3.1390673817628265	8	two-sided	0.013824680708880549	4.922	1.0109200043883562
					Day	-	Test 2	Test 3	TRUE	TRUE	1.844146073413783	8	two-sided	0.10239219805175753	1.078	0.5057392337190088
					stage	-	Hab	Loom	TRUE	TRUE	-1.29596	8	two-sided	0.23112653769785915	0.617	-0.47952
					Day * stage	Test 1	Hab	Loom	TRUE	TRUE	-1.05375	8	two-sided	0.32278209954219317	0.502	-0.497173
					Day * stage	Test 2	Hab	Loom	TRUE	TRUE	-1.5033	8	two-sided	0.1711681969148501	0.753	-0.723122
					Day * stage	Test 3	Hab	Loom	TRUE	TRUE	1.175635609432862	8	two-sided	0.27353962039099755	0.555	0.5489270198307695
Dimming "Dim + shock"	1m	Repeated measures ANOVA	Group	Behaviour	Source	SS	ddof1	ddof2	MS	F	p-unc	p-GG-corr	ng2	eps
			Loom + shock	freezing	Day	28.2881	2	16	14.1441	0.0841869	0.919664	0.8835515253762364	0.00403763	0.8088192497744511
					stage	642.5385666809777	1	8	642.5385666809777	2.7503410696053066	0.13581925278083393	0.13581925278083393	0.0843185	1
					Day * stage	314.4424860995772	2	16	157.2212430497886	1.5292740604322896	0.2467410207139569	0.24797483536502488	0.0431199	0.9478407772204815
				sheltering	Day	3757.159187237509	2	16	1878.5795936187544	4.413712914552159	0.0297513	0.0422319	0.12460382752814077	0.7899944230784388
					stage	271.8216283828216	1	8	271.8216283828216	0.36438286620642496	0.5628026238478647	0.5628026238478647	0.010192991869005638	1
					Day * stage	1098.7123786332772	2	16	549.3561893166386	1.3515898496219294	0.2868377378445945	0.2862338906220182	0.039961325899456925	0.7697620042737429
		Post-hoc Paired t-test	Group	Behaviour	Contrast	Day	A	B	Paired	Parametric	T	dof	alternative	p-unc	BF10	hedges
			Loom + shock	freezing	Day	-	Test 1	Test 2	TRUE	TRUE	-0.246132	8	two-sided	0.8117778985505851	0.33	-0.122831
					Day	-	Test 1	Test 3	TRUE	TRUE	-0.349407	8	two-sided	0.7358028170813771	0.339	-0.198033
					Day	-	Test 2	Test 3	TRUE	TRUE	-0.196447	8	two-sided	0.8491589988651711	0.327	-0.0707977
					stage	-	Hab	Loom	TRUE	TRUE	-1.65842	8	two-sided	0.13581925278083404	0.883	-0.885155
					Day * stage	Test 1	Hab	Loom	TRUE	TRUE	-1.60733	8	two-sided	0.14664942521651722	0.837	-0.797454
					Day * stage	Test 2	Hab	Loom	TRUE	TRUE	-0.0868508	8	two-sided	0.9329246392420444	0.323	-0.0327835
					Day * stage	Test 3	Hab	Loom	TRUE	TRUE	-1.69978	8	two-sided	0.12759616312616492	0.922	-0.738861
				sheltering	Day	-	Test 1	Test 2	TRUE	TRUE	2.840542158334085	8	two-sided	0.021793781308100536	3.447	0.9895280385587047
					Day	-	Test 1	Test 3	TRUE	TRUE	2.131679521536513	8	two-sided	0.0656211	1.49	1.014012578094624
					Day	-	Test 2	Test 3	TRUE	TRUE	0.12088636039343596	8	two-sided	0.906762	0.324	0.0379069
					stage	-	Hab	Loom	TRUE	TRUE	-0.603641	8	two-sided	0.5628026238478652	0.375	-0.258858
					Day * stage	Test 1	Hab	Loom	TRUE	TRUE	-0.65047	8	two-sided	0.5336201172390498	0.384	-0.338592
					Day * stage	Test 2	Hab	Loom	TRUE	TRUE	0.9797018378138772	8	two-sided	0.355927	0.474	0.36742439762747786
					Day * stage	Test 3	Hab	Loom	TRUE	TRUE	-1.87797	8	two-sided	0.0972091	1.119	-0.555882
Figure 2
Paradigm	Panel	Statistical summary
SC Fiber photometry Extinction-reinstatement ("loom + shock") Area under curve	2e	Repeated measures ANOVA	Group	Brain region	Source	SS	ddof1	ddof2	MS	F	p-unc	p-GG-corr	ng2	eps
			Ext-Reinst	SC	Day	23.066415901454217	2	10	11.533207950727109	2.6713364163786157	0.1176237114396693	0.15884778792565057	0.0950632	0.5418494233369848
					Stage	69.67749381756411	1	5	69.67749381756411	8.071683370243251	0.036200921901578434	0.036200921901578434	0.2408868011559583	1
					Day * Stage	149.24886743373273	2	10	74.62443371686636	6.446363637158155	0.0159042	0.0278513	0.4046598727001921	0.7603569254027471
		Post-hoc Paired t-test	Group	Brain region	Contrast	Day	A	B	Paired	Parametric	T	dof	alternative	p-unc	BF10	hedges
			Ext-Reinst	SC	Day	-	Test 1	Test 2	TRUE	TRUE	1.811897002061753	5	two-sided	0.1297552028826691	1.06	1.0483235668710262
					Day	-	Test 1	Test 3	TRUE	TRUE	1.5515203096785029	5	two-sided	0.1814766742369408	0.844	0.9281590545222848
					Day	-	Test 2	Test 3	TRUE	TRUE	-0.0130409	5	two-sided	0.9900995042727259	0.373	-0.00351233
					Stage	-	Post-loom	Pre-loom	TRUE	TRUE	2.841070814014189	5	two-sided	0.0362009	2.645	1.8065156390504082
					Day * Stage	Test 1	Post-loom	Pre-loom	TRUE	TRUE	3.1662335076021804	5	two-sided	0.024920059084087055	3.486	2.0169251223274536
					Day * Stage	Test 2	Post-loom	Pre-loom	TRUE	TRUE	1.783056573027378	5	two-sided	0.13466375582340545	1.033	1.1563349656239699
					Day * Stage	Test 3	Post-loom	Pre-loom	TRUE	TRUE	-0.827171	5	two-sided	0.44580762790066597	0.488	-0.537
SC Fiber photometry Extinction-reinstatement ("loom + shock") x freezing	2g	Logistic regression - freezing	Day	Stage	Model	Method	converged	Covariance Type	No. Observations	Df Residuals	Df Model	Log-Likelihood	LL-Null	LLR p-value	P value
			Test 1	Pre-loom	Logit	MLE	True	nonrobust	5398	5396	1	-1734.8	-1735.4	0.268	0.2694222918217307
			Test 1	During-loom	Logit	MLE	True	nonrobust	5402	5400	1	-3684.6	-3743.5	1.919e-27	5.882458113637909e-25
			Test 2	Pre-loom	Logit	MLE	True	nonrobust	6297	6295	1	-3625	-3636.3	2.091e-06	2.7500433801055693e-06
			Test 2	During-loom	Logit	MLE	True	nonrobust	6302	6300	1	-2230.8	-2253.5	1.675e-11	7.678335236597451e-11
			Test 3	Pre-loom	Logit	MLE	True	nonrobust	7199	7197	1	-3466.1	-3677.6	5.404e-94	4.1029465297969904e-80
			Test 3	During-loom	Logit	MLE	True	nonrobust	7204	7202	1	-4317.3	-4585.2	1.584e-118	1.8033566914020652e-104
SC Fiber photometry Extinction-reinstatement ("loom + shock") x speed	2h	Linear regression - speed	Day	Stage	Slope	Intercept	R value	P value	Standard error
			Test 1	Pre-loom	-0.00210236	0.0680079	-0.0108609	0.42498458377540715	0.00263499
			Test 1	During-loom	0.00619868	0.030634675477651075	0.13908438743044507	9.615346160786267e-25	0.000600596
			Test 2	Pre-loom	0.0177021	0.0660456	0.094557	5.5279260651416805e-14	0.002349
			Test 2	During-loom	0.0213601	0.0738764	0.13390791831571183	1.3140062994041382e-26	0.00199158
			Test 3	Pre-loom	0.042901297881931026	0.10410702680547672	0.26855518084197316	3.6279382353854037e-119	0.00181387
			Test 3	During-loom	0.0251128	0.0392882	0.19653170519573915	1.1907167257676379e-63	0.00147633
SC Fiber photometry Extinction-reinstatement ("shock only") Area under curve	2k	Repeated measures ANOVA	Group	Brain region	Source	SS	ddof1	ddof2	MS	F	p-unc	p-GG-corr	ng2	eps
			Shock only	SC	Day	3.7034495914379892	2	14	1.8517247957189946	2.3896067652804955	0.12798363730451914	0.1280314548661636	0.0141633	0.9993132784292024
					Stage	60.952601525706044	1	7	60.952601525706044	4.640005295333302	0.0682028	0.0682028	0.19123512585701613	1
					Day * Stage	63.45023973164892	2	14	31.72511986582446	3.1112031389548465	0.0762196	0.1113799767905789	0.1975234841753362	0.5921478564112013
		Post-hoc Paired t-test	Group	Brain region	Contrast	Day	A	B	Paired	Parametric	T	dof	alternative	p-unc	BF10	hedges
			Shock only	SC	Day	-	Test 1	Test 2	TRUE	TRUE	1.7434614399415553	7	two-sided	0.12477745397400264	0.978	0.8140645655198027
					Day	-	Test 1	Test 3	TRUE	TRUE	2.037087818323289	7	two-sided	0.0810605	1.33	0.7057760499523414
					Day	-	Test 2	Test 3	TRUE	TRUE	0.273257	7	two-sided	0.7925421229274338	0.347	0.11020494713394012
					Stage	-	Post-loom	Pre-loom	TRUE	TRUE	2.1540671520018364	7	two-sided	0.0682028	1.509	1.3529982213373992
					Day * Stage	Test 1	Post-loom	Pre-loom	TRUE	TRUE	2.0274628685688705	7	two-sided	0.08222	1.317	1.3305456335280772
					Day * Stage	Test 2	Post-loom	Pre-loom	TRUE	TRUE	0.6733116641274098	7	two-sided	0.5223504102110655	0.405	0.4168578316425292
					Day * Stage	Test 3	Post-loom	Pre-loom	TRUE	TRUE	1.2503268944893586	7	two-sided	0.25135548898536886	0.612	0.5392890094988969
SC Fiber photometry Extinction-reinstatement ("shock only") x freezing	2m	Logistic regression freezing	Day	Stage	Model	Method	converged	Covariance Type	No. Observations	Df Residuals	Df Model	Log-Likelihood	LL-Null	LLR p-value	P value
			Test 1	Pre-loom	Logit	MLE	True	nonrobust	7176	7174	1	-2567.1	-2568.4	0.1091	0.10741279476660381
			Test 1	During-loom	Logit	MLE	True	nonrobust	7201	7199	1	-4547.8	-4582.6	7.092e-17	1.3893649945947876e-15
			Test 2	Pre-loom	Logit	MLE	True	nonrobust	7125	7123	1	-3346.3	-3354.9	3.409e-05	3.916040774787719e-05
			Test 2	During-loom	Logit	MLE	True	nonrobust	7202	7200	1	-2901.2	-2901.5	0.4683	0.4666882803019444
			Test 3	Pre-loom	Logit	MLE	True	nonrobust	6274	6272	1	-3262.9	-3349.2	2.019e-39	5.493788534403359e-36
			Test 3	During-loom	Logit	MLE	True	nonrobust	6302	6300	1	-2938.1	-2938.1	0.9981	0.9981581522439841
SC Fiber photometry Extinction-reinstatement ("shock only") x speed	2n	Linear regression speed	Day	Stage	Slope	Intercept	R value	P value	Standard error
			Test 1	Pre-loom	0.0095124	0.0792592	0.053258160361842416	6.362093360768877e-06	0.00210575
			Test 1	During-loom	0.00659895	0.0515784	0.0700686	2.645360815045876e-09	0.00110725
			Test 2	Pre-loom	-0.040517	0.0887836	-0.107607	8.396845576027225e-20	0.00443544
			Test 2	During-loom	0.0160766	0.0629265	0.0659313	2.139080037745942e-08	0.0028674
			Test 3	Pre-loom	0.030791065799842084	0.082225	0.14238299332425522	8.956018127848934e-30	0.00270281
			Test 3	During-loom	0.00172102	0.0917682	0.010457275326549914	0.4065329868161147	0.00207335
Figure 3
Paradigm	Panel	Statistical summary
Re-exposure vs no re-exposure c-Fos+/DAPI	3d	Independent t test False Disovery rate correction Benjamini-Hochberg method	Regions	T statistic	df	p value	q value
			SCs	-1.42283	9	0.18850954000804232	0.6126560050261376
			SCi	-0.971905	9	0.35649238000926575	0.7033044734752465
			SCd	-1.68923	9	0.12544136665411162	0.6126560050261376
			PAGdm	-0.255216	9	0.8042926026586804	0.8339734641578314
			PAGdl	-0.323592	9	0.7536397498381016	0.8339734641578314
			PAGl	-0.925807	9	0.37870240879436345	0.7033044734752465
			PAGvl	-1.05906	7	0.3247417748056158	0.7033044734752465
			dDG	1.5416489267994526	7	0.16706140972791314	0.6126560050261376
			dCA1	0.6227605900697374	7	0.553181	0.7990388169582997
			dCA3	2.1147557399448353	7	0.0722791	0.6126560050261376
			vDG	-0.452119	9	0.6618829410811885	0.8339734641578314
			vCA1	-0.807369	9	0.4402690948449216	0.7154372791229976
			vCA3	-0.215776	9	0.8339734641578314	0.8339734641578314
Re-exposure vs no re-exposure c-Fos+EYFP+/EFYP+	3e	Independent t test False Disovery rate correction Benjamini-Hochberg method	Regions	T statistic	df	p value	q value
			SCs	-7.1818	9	5.1843368446984976e-05	0.000673964
			SCi	-0.283581	9	0.7831470058884488	0.7831470058884488
			SCd	-1.55162	9	0.15516757650138976	0.3361964157530111
			PAGdm	-1.7041	9	0.1225601318870712	0.3186563429063851
			PAGdl	-1.28156	9	0.23202855040788203	0.34348066084528034
			PAGl	-1.13525	9	0.28559976198719056	0.34348066084528034
			PAGvl	-2.06891	7	0.0773407	0.2513573901280301
			dDG	1.3300863994985015	7	0.22518855636504706	0.34348066084528034
			dCA1	1.1751022726808849	7	0.2783721697950357	0.34348066084528034
			dCA3	2.3097565606483577	6	0.0602889	0.2513573901280301
			vDG	1.1226596569864937	9	0.29063748225369873	0.34348066084528034
			vCA1	-4.07753	8	0.00354623	0.023050485188271592
			vCA3	0.8668288763534745	9	0.4085510735016826	0.4425969962934895
Extinction vs innate c-Fos+/DAPI	3f	Independent t test False Disovery rate correction Benjamini-Hochberg method	Regions	T statistic	df	p value	q value
			SCs	-0.299983	10	0.7703333843745785	0.9275753042920376
			SCi	-0.493779	10	0.6321272888318882	0.9275753042920376
			SCd	-0.280419	10	0.7848714113240318	0.9275753042920376
			PAGdm	-0.14039	10	0.8911391131110827	0.9290695034126908
			PAGdl	0.49449431788902637	10	0.6316396239480655	0.9275753042920376
			PAGl	0.0912841	10	0.9290695034126908	0.9290695034126908
			PAGvl	0.5316405567930031	4	0.6231289426332898	0.9275753042920376
			dDG	-0.922542	13	0.373051	0.9275753042920376
			dCA1	-1.05755	13	0.30951714210798337	0.9275753042920376
			dCA3	-0.427425	13	0.6760644755767453	0.9275753042920376
			vDG	-0.522159	8	0.615705	0.9275753042920376
			vCA1	-1.28719	8	0.2340174257913135	0.9275753042920376
			vCA3	1.5769271711129003	8	0.15346312023842212	0.9275753042920376
Extinction vs innate c-Fos+EYFP+/EFYP+	3g	Independent t test False Disovery rate correction Benjamini-Hochberg method	Regions	T statistic	df	p value	q value
			SCs	-0.353767	10	0.7308584903515514	0.9353679466343235
			SCi	0.7181565138130254	10	0.4890992335519685	0.7947862545219488
			SCd	0.1468341956170785	10	0.8861809476983685	0.9353679466343235
			PAGdm	2.39312	9	0.0403508	0.3653602107399394
			PAGdl	0.5214400820197055	10	0.6134120175473541	0.8860395809017336
			PAGl	1.1606198828202785	10	0.2727537122700858	0.5909663765851859
			PAGvl	-2.66309	4	0.0562093	0.3653602107399394
			dDG	0.8596619971984736	13	0.4055496447572282	0.7531636259777096
			dCA1	0.20620557921250252	13	0.8398246602709926	0.9353679466343235
			dCA3	-1.71643	12	0.11176071179340477	0.404915
			vDG	1.7155199887878305	8	0.1245891236844514	0.404915
			vCA1	0.0836786	8	0.9353679466343235	0.9353679466343235
			vCA3	1.2114976699320867	8	0.26027256538655785	0.5909663765851859
Reinstatement vs innate c-Fos+/DAPI	3h	Independent t test False Disovery rate correction Benjamini-Hochberg method	Regions	T statistic	df	p value	q value
			SCs	-0.544568	13	0.5952691473224321	0.5955307325420469
			SCi	-0.952394	13	0.35827055182228773	0.5486019586079843
			SCd	-0.544177	13	0.5955307325420469	0.5955307325420469
			PAGdm	-1.30885	15	0.21028305920943316	0.5486019586079843
			PAGdl	-0.96574	15	0.34948739764466996	0.5486019586079843
			PAGl	-1.54239	15	0.14380848728412512	0.5486019586079843
			PAGvl	-0.570285	9	0.5824392621820726	0.5955307325420469
			dDG	0.8240939714859395	16	0.42200150662152636	0.5486019586079843
			dCA1	1.4998814743558502	16	0.15311808111287856	0.5486019586079843
			dCA3	0.8928056894029329	16	0.3851928955336734	0.5486019586079843
			vDG	-1.00811	13	0.3317996896872233	0.5486019586079843
			vCA1	-1.38048	13	0.19071410260570698	0.5486019586079843
			vCA3	-1.01383	13	0.32916314744434483	0.5486019586079843
Reinstatement vs innate c-Fos+EYFP+/EFYP+	3i	Independent t test False Disovery rate correction Benjamini-Hochberg method	Regions	T statistic	df	p value	q value
			SCs	2.4419956857410083	13	0.029655560117093548	0.0771045
			SCi	0.6277462658424076	13	0.5410407681546296	0.7033529986010185
			SCd	0.7232340359284297	13	0.4823469416593801	0.6967233601746601
			PAGdm	3.3999238656831605	15	0.0039584	0.031131214845479552
			PAGdl	2.660252797777555	15	0.017822328986661373	0.0579226
			PAGl	-0.139304	15	0.8910629917873062	0.8910629917873062
			PAGvl	-0.227036	8	0.8260898186115868	0.8910629917873062
			dDG	2.8828294603475855	16	0.010819607135972138	0.046885
			dCA1	1.7768735565490579	16	0.0946027	0.19707800848571091
			dCA3	1.288318026163674	16	0.21595489328972545	0.35092670159580386
			vDG	0.4435399319520043	13	0.6646674787957823	0.7855161113041064
			vCA1	-3.39486	13	0.00478942	0.031131214845479552
			vCA3	1.7363752133450248	13	0.10611892764615202	0.19707800848571091
c-Fos x behaviour Correlations	3j	Pearson's R	Behavior	Group	SCs	SCi	SCd	PAGdm	PAGdl	PAGl	PAGvl	dDG	dCA1	dCA3	vDG	vCA1	vCA3
			freezing	Reexp	-0.527455	0.8479007957500814	0.31325019021035444	-0.533537	-0.0500129	-0.75877	-0.449796	0.3589807490830536	0.8443513933359101	0	0.5446369695098767	0.27222051878074677	0.3397466206948897
			freezing	Ext, shock + loom (reinst)	-0.0152128	-0.024024	-0.073931	0.288008	0.22709267960538967	-0.197855	0.3307896933974706	-0.149676	0.00663403	-0.51485	-0.416347	0.3496638987202617	-0.50943
			Top speed	Reexp	0.5570850425563889	0.13694809121774099	-0.0149664	0.28199957045279633	-0.0343099	-0.56174	-0.570366	-0.760659	0.0984288	0	-0.0372213	-0.409249	0.0168118
			Top speed	Ext, shock + loom (reinst)	-0.457751	-0.159597	-0.104162	-0.19621	-0.31176	-0.343527	0.1173553300805863	0.00808413	-0.171422	0.000235915	-0.0398305	-0.590528	0.4507874954152972
		p values	Behavior	Group	SCs	SCi	SCd	PAGdm	PAGdl	PAGl	PAGvl	dDG	dCA1	dCA3	vDG	vCA1	vCA3
			Top speed	Ext, shock + loom (reinst)	-0.457751	-0.159597	-0.104162	-0.19621	-0.31176	-0.343527	0.1173553300805863	0.00808413	-0.171422	0.000235915	-0.0398305	-0.590528	0.4507874954152972
			Top speed	Reexp	0.5570850425563889	0.13694809121774099	-0.0149664	0.28199957045279633	-0.0343099	-0.56174	-0.570366	-0.760659	0.0984288	0	-0.0372213	-0.409249	0.0168118
			freezing	Ext, shock + loom (reinst)	-0.0152128	-0.024024	-0.073931	0.288008	0.22709267960538967	-0.197855	0.3307896933974706	-0.149676	0.00663403	-0.51485	-0.416347	0.3496638987202617	-0.50943
			freezing	Reexp	-0.527455	0.8479007957500814	0.31325019021035444	-0.533537	-0.0500129	-0.75877	-0.449796	0.3589807490830536	0.8443513933359101	0	0.5446369695098767	0.27222051878074677	0.3397466206948897
Figure 4
Paradigm	Panel	Statistical summary
FLiCRE Reinst Context label	4f	Repeated measures ANOVA	Group	Behaviour	Source	SS	ddof1	ddof2	MS	F	p-unc	p-GG-corr	ng2	eps
			Pre-loom label	freezing	Day	12017.73315249936	3	24	4005.91	8.878921937272416	0.00038821	0.00236903	0.38738429461260093	0.6793370252809161
					stage	7737.763865889691	1	8	7737.763865889691	19.842350616440854	0.00212661	0.00212661	0.28934009146040723	1
					Day * stage	1325.0452272627872	3	24	441.6817424209291	3.7031328783944555	0.025430285089832822	0.0429243	0.0651766	0.7217159152544274
				sheltering	Day	288.66222705900856	3	24	96.22074235300285	1.1061221903317295	0.36599214925799356	0.3451847138608406	0.012140621698797921	0.5174927860207353
					stage	867.4400112028903	1	8	867.4400112028903	2.209146824609529	0.17550316061838214	0.17550316061838214	0.035616011526569145	1
					Day * stage	628.4717955919433	3	24	209.49059853064776	0.7043512605936567	0.5587537849784082	0.5026184602960597	0.026059966414480357	0.6317810578413825
		Post-hoc Paired t-test	Group	Behaviour	Contrast	Day	A	B	Paired	Parametric	T	dof	alternative	p-unc	BF10	hedges
			Pre-loom label	freezing	Day	-	Test 1	Test 2	TRUE	TRUE	4.572815544147384	8	two-sided	0.00181906	25.16	2.1407430341896125
					Day	-	Test 1	Test 3A	TRUE	TRUE	-0.367172	8	two-sided	0.723013	0.341	-0.163128
					Day	-	Test 1	Test 3B	TRUE	TRUE	-1.22533	8	two-sided	0.25529932563739677	0.579	-0.535181
					Day	-	Test 2	Test 3A	TRUE	TRUE	-4.26034	8	two-sided	0.00276011	17.905	-1.90721
					Day	-	Test 2	Test 3B	TRUE	TRUE	-7.07862	8	two-sided	0.000104172	271.786	-3.40212
					Day	-	Test 3A	Test 3B	TRUE	TRUE	-0.524596	8	two-sided	0.6140856129792189	0.361	-0.284209
					stage	-	Hab	Loom	TRUE	TRUE	-4.45448	8	two-sided	0.00212661	22.144	-2.16693
					Day * stage	Test 1	Hab	Loom	TRUE	TRUE	-3.38097	8	two-sided	0.00962774	6.553	-1.37547
					Day * stage	Test 2	Hab	Loom	TRUE	TRUE	-2.54571	8	two-sided	0.0344036	2.424	-1.25235
					Day * stage	Test 3A	Hab	Loom	TRUE	TRUE	-4.23861	8	two-sided	0.00284285	17.48	-1.08443
					Day * stage	Test 3B	Hab	Loom	TRUE	TRUE	-3.15258	8	two-sided	0.013545753307439547	5.001	-1.2718
				sheltering	Day	-	Test 1	Test 2	TRUE	TRUE	-0.204446	8	two-sided	0.8431102688772478	0.327	-0.0336844
					Day	-	Test 1	Test 3A	TRUE	TRUE	0.6974884681448723	8	two-sided	0.5052589269343541	0.394	0.1357264037030674
					Day	-	Test 1	Test 3B	TRUE	TRUE	1.0062380478332662	8	two-sided	0.3437627059445206	0.484	0.2913336731870084
					Day	-	Test 2	Test 3A	TRUE	TRUE	1.087128565684752	8	two-sided	0.30864596707663955	0.516	0.19018762589451754
					Day	-	Test 2	Test 3B	TRUE	TRUE	1.4923666416138974	8	two-sided	0.1739484242345847	0.745	0.3767421832193471
					Day	-	Test 3A	Test 3B	TRUE	TRUE	1.4225020397969792	8	two-sided	0.1926794287251891	0.695	0.1592480600280721
					stage	-	Hab	Loom	TRUE	TRUE	-1.48632	8	two-sided	0.17550316061838195	0.74	-0.442888
					Day * stage	Test 1	Hab	Loom	TRUE	TRUE	-1.43419	8	two-sided	0.18942635808588848	0.703	-0.650983
					Day * stage	Test 2	Hab	Loom	TRUE	TRUE	-0.259335	8	two-sided	0.8019252277713079	0.331	-0.102596
					Day * stage	Test 3A	Hab	Loom	TRUE	TRUE	-0.34169	8	two-sided	0.7413863223073114	0.338	-0.120306
					Day * stage	Test 3B	Hab	Loom	TRUE	TRUE	-0.921411	8	two-sided	0.38378094285684605	0.454	-0.40463
FLiCRE Reinst Loom label	4h	Repeated measures ANOVA	Group	Behaviour	Source	SS	ddof1	ddof2	MS	F	p-unc	p-GG-corr	ng2	eps
			Reinst Loom label	freezing	Day	10634.717432671423	3	24	3544.905810890474	9.666083285304989	0.000228531	0.00492864	0.3421018004537617	0.5026801209484304
					stage	5992.3942044064415	1	8	5992.3942044064415	26.089467539738138	0.000920957	0.000920957	0.22660619205167526	1
					Day * stage	3165.4113906296743	3	24	1055.1371302098914	3.981656111698968	0.019558634808067712	0.0437365	0.13403045353905335	0.6191089690773799
				sheltering	Day	1947.147631320194	3	24	649.0492104400647	2.8857452751664194	0.0565459	0.0956839	0.0891924	0.5718467194847436
					stage	83.6166	1	8	83.6166	0.17060776212773807	0.6904211082722482	0.6904211082722482	0.00418767	1
					Day * stage	646.8009842401055	3	24	215.60032808003518	0.7071211970322705	0.5571654956164752	0.46683313069017707	0.0315044	0.4738250910185485
		Post-hoc Paired t-test	Group	Behaviour	Contrast	Day	A	B	Paired	Parametric	T	dof	alternative	p-unc	BF10	hedges
			Reinst Loom label	freezing	Day	-	Test 1	Test 2	TRUE	TRUE	3.7348701941298215	8	two-sided	0.00574747	9.896	1.8397121928176186
					Day	-	Test 1	Test 3A	TRUE	TRUE	-1.33756	8	two-sided	0.21781682376590727	0.642	-0.755063
					Day	-	Test 1	Test 3B	TRUE	TRUE	-1.64621	8	two-sided	0.13833696672610066	0.871	-0.859082
					Day	-	Test 2	Test 3A	TRUE	TRUE	-4.6288	8	two-sided	0.0016907	26.714	-1.97475
					Day	-	Test 2	Test 3B	TRUE	TRUE	-7.49056	8	two-sided	6.989948523773342e-05	380.733	-2.47908
					Day	-	Test 3A	Test 3B	TRUE	TRUE	0.17850912672138927	8	two-sided	0.8627608730963994	0.326	0.0472674
					stage	-	Hab	Loom	TRUE	TRUE	-5.10778	8	two-sided	0.000920957	44.028	-1.91133
					Day * stage	Test 1	Hab	Loom	TRUE	TRUE	-5.5496	8	two-sided	0.00054123	68.38	-1.80558
					Day * stage	Test 2	Hab	Loom	TRUE	TRUE	-0.944245	8	two-sided	0.3726841564370204	0.462	-0.441107
					Day * stage	Test 3A	Hab	Loom	TRUE	TRUE	-0.765932	8	two-sided	0.4657129138974181	0.41	-0.288581
					Day * stage	Test 3B	Hab	Loom	TRUE	TRUE	-3.73901	8	two-sided	0.00571343	9.943	-1.67607
				sheltering	Day	-	Test 1	Test 2	TRUE	TRUE	0.7168207116336879	8	two-sided	0.4938777538583605	0.398	0.24502388163963804
					Day	-	Test 1	Test 3A	TRUE	TRUE	1.8779009124655086	8	two-sided	0.0972189	1.119	0.8358500191596338
					Day	-	Test 1	Test 3B	TRUE	TRUE	1.9118337185026806	8	two-sided	0.09227	1.161	0.7771509870488009
					Day	-	Test 2	Test 3A	TRUE	TRUE	2.203905345194332	8	two-sided	0.058635714515910084	1.62	0.9778319310419494
					Day	-	Test 2	Test 3B	TRUE	TRUE	1.7313465453141241	8	two-sided	0.12163293339910389	0.954	0.8522322949377441
					Day	-	Test 3A	Test 3B	TRUE	TRUE	-0.409886	8	two-sided	0.6926457275122057	0.345	-0.191135
					stage	-	Hab	Loom	TRUE	TRUE	0.41304692484963246	8	two-sided	0.6904211082722476	0.346	0.19395734252932315
					Day * stage	Test 1	Hab	Loom	TRUE	TRUE	-0.338311	8	two-sided	0.743836	0.338	-0.163349
					Day * stage	Test 2	Hab	Loom	TRUE	TRUE	1.3640786191342875	8	two-sided	0.20968037621243207	0.658	0.6481788767871624
					Day * stage	Test 3A	Hab	Loom	TRUE	TRUE	1.4667230414000518	8	two-sided	0.18062723520549392	0.726	0.6269185594833089
					Day * stage	Test 3B	Hab	Loom	TRUE	TRUE	1.9340379081188956	8	two-sided	0.0891633	1.191	0.16463008526206327
FLiCRE Innate Loom context label	4k	Repeated measures ANOVA	Group	Behaviour	Source	SS	ddof1	ddof2	MS	F	p-unc	p-GG-corr	ng2	eps
			Innate Loom label	freezing	Day	11043.280672241608	5	35	2208.6561344483216	7.5154449582447285	7.022163416289066e-05	0.00337212	0.3397994283581072	0.47706175794524835	Innate Hab label
					stage	9112.246244123757	1	7	9112.246244123757	34.738386104914206	0.000603166	0.000603166	0.29809390615375464	1	Innate Hab label
					Day * stage	1959.1156946999254	5	35	391.8231389399851	2.579783314039429	0.043458532237296704	0.0765423	0.0836684	0.6335786068272315	Innate Hab label
				sheltering	Day	1362.9409062683123	5	35	272.58818125366247	1.1083065224200002	0.3737107972724325	0.36673316771046627	0.039908612325694016	0.5654740791404731	Innate Hab label
					stage	2046.5405144773977	1	7	2046.5405144773977	10.860626818556826	0.013201356713764448	0.013201356713764448	0.0587493	1	Innate Hab label
					Day * stage	2070.9767513272845	5	35	414.1953502654569	0.8307724361190888	0.5366390462091585	0.43444200970121455	0.0594091	0.3145663038676108	Innate Hab label
		Post-hoc Paired t-test	Group	Behaviour	Contrast	Day	A	B	Paired	Parametric	T	dof	alternative	p-unc	BF10	hedges
			Innate Loom label	freezing	Day	-	Test 1A	Test 1B	TRUE	TRUE	-0.650274	7	two-sided	0.5362658001992759	0.4	-0.26518
					Day	-	Test 1A	Test 2A	TRUE	TRUE	0.9444781889297182	7	two-sided	0.37637498041242134	0.48	0.39345606391110766
					Day	-	Test 1A	Test 2B	TRUE	TRUE	2.0911469717232984	7	two-sided	0.0748432	1.41	0.7524109422413747
					Day	-	Test 1A	Test 3A	TRUE	TRUE	-3.18439	7	two-sided	0.015396258023411184	4.663	-1.58167
					Day	-	Test 1A	Test 3B	TRUE	TRUE	-3.84909	7	two-sided	0.00629991	9.401	-1.30441
					Day	-	Test 1B	Test 2A	TRUE	TRUE	1.5107793083337722	7	two-sided	0.17459539730999388	0.776	0.5536071041335616
					Day	-	Test 1B	Test 2B	TRUE	TRUE	2.8961489545626473	7	two-sided	0.023112549761036997	3.407	0.8890529554077813
					Day	-	Test 1B	Test 3A	TRUE	TRUE	-3.09074	7	two-sided	0.017548840141238562	4.213	-1.32534
					Day	-	Test 1B	Test 3B	TRUE	TRUE	-2.64771	7	two-sided	0.0330513	2.592	-1.10906
					Day	-	Test 2A	Test 2B	TRUE	TRUE	1.2671687230535733	7	two-sided	0.24562202053228746	0.621	0.2936416987814833
					Day	-	Test 2A	Test 3A	TRUE	TRUE	-2.95862	7	two-sided	0.021146411356944023	3.648	-1.58636
					Day	-	Test 2A	Test 3B	TRUE	TRUE	-2.73493	7	two-sided	0.029130630071314674	2.854	-1.38378
					Day	-	Test 2B	Test 3A	TRUE	TRUE	-3.25878	7	two-sided	0.0138877	5.052	-1.84744
					Day	-	Test 2B	Test 3B	TRUE	TRUE	-4.15564	7	two-sided	0.00426494	12.817	-1.61808
					Day	-	Test 3A	Test 3B	TRUE	TRUE	0.023171371201094387	7	two-sided	0.9821602647962479	0.336	0.011947002654921263
					stage	-	Hab	Loom	TRUE	TRUE	-5.89393	7	two-sided	0.000603166	62.257	-2.20672
					Day * stage	Test 1A	Hab	Loom	TRUE	TRUE	-4.03508	7	two-sided	0.00496375	11.358	-2.21572
					Day * stage	Test 1B	Hab	Loom	TRUE	TRUE	-3.34621	7	two-sided	0.012314559559832034	5.549	-1.73885
					Day * stage	Test 2A	Hab	Loom	TRUE	TRUE	-1.59876	7	two-sided	0.15390537637371832	0.846	-0.577895
					Day * stage	Test 2B	Hab	Loom	TRUE	TRUE	-1.14104	7	two-sided	0.2913808875761338	0.558	-0.376385
					Day * stage	Test 3A	Hab	Loom	TRUE	TRUE	-2.68815	7	two-sided	0.0311691	2.71	-0.971174
					Day * stage	Test 3B	Hab	Loom	TRUE	TRUE	-4.7427	7	two-sided	0.00210127	22.603	-1.40759
				sheltering	Day	-	Test 1A	Test 1B	TRUE	TRUE	0.9771881086644486	7	two-sided	0.3610304571912318	0.492	0.5037434564506046
					Day	-	Test 1A	Test 2A	TRUE	TRUE	1.5778508485039702	7	two-sided	0.15860724922297398	0.829	0.6912174505299361
					Day	-	Test 1A	Test 2B	TRUE	TRUE	-0.0128746	7	two-sided	0.9900871284135008	0.336	-0.00535711
					Day	-	Test 1A	Test 3A	TRUE	TRUE	0.820081	7	two-sided	0.4391979431628439	0.442	0.3979830092387149
					Day	-	Test 1A	Test 3B	TRUE	TRUE	-0.399972	7	two-sided	0.7011013249062312	0.36	-0.187094
					Day	-	Test 1B	Test 2A	TRUE	TRUE	0.28758565681484394	7	two-sided	0.7819915425471119	0.348	0.1588769156783354
					Day	-	Test 1B	Test 2B	TRUE	TRUE	-1.19354	7	two-sided	0.27153409967173964	0.583	-0.440186
					Day	-	Test 1B	Test 3A	TRUE	TRUE	-0.0262237	7	two-sided	0.9798108500261424	0.336	-0.00858616
					Day	-	Test 1B	Test 3B	TRUE	TRUE	-2.22693	7	two-sided	0.0612474	1.633	-0.619211
					Day	-	Test 2A	Test 2B	TRUE	TRUE	-1.14795	7	two-sided	0.288701	0.561	-0.58403
					Day	-	Test 2A	Test 3A	TRUE	TRUE	-0.230325	7	two-sided	0.824425	0.344	-0.120485
					Day	-	Test 2A	Test 3B	TRUE	TRUE	-1.47774	7	two-sided	0.1830020140173137	0.752	-0.767539
					Day	-	Test 2B	Test 3A	TRUE	TRUE	2.3626163640353295	7	two-sided	0.0501479	1.894	0.36468996942567566
					Day	-	Test 2B	Test 3B	TRUE	TRUE	-0.515127	7	two-sided	0.6223273639937505	0.376	-0.1663
					Day	-	Test 3A	Test 3B	TRUE	TRUE	-1.68888	7	two-sided	0.1350940718844154	0.925	-0.52272
					stage	-	Hab	Loom	TRUE	TRUE	3.2955465128801973	7	two-sided	0.013201356713764434	5.256	0.9753499658689175
					Day * stage	Test 1A	Hab	Loom	TRUE	TRUE	2.5066570137444426	7	two-sided	0.040594927395008924	2.219	1.2001972350554546
					Day * stage	Test 1B	Hab	Loom	TRUE	TRUE	0.19770952165624392	7	two-sided	0.8488910855698348	0.342	0.10140395164008674
					Day * stage	Test 2A	Hab	Loom	TRUE	TRUE	-1.51195	7	two-sided	0.17430343654140829	0.777	-0.69267
					Day * stage	Test 2B	Hab	Loom	TRUE	TRUE	1.165488712243985	7	two-sided	0.28199411157278004	0.57	0.5938817021233795
					Day * stage	Test 3A	Hab	Loom	TRUE	TRUE	1.1282084350089323	7	two-sided	0.29641070897614535	0.553	0.533335
					Day * stage	Test 3B	Hab	Loom	TRUE	TRUE	0.7004097019471325	7	two-sided	0.5062769234691297	0.411	0.374305
FLiCRE Innate Loom label	4m	Repeated measures ANOVA	Group	Behaviour	Source	SS	ddof1	ddof2	MS	F	p-unc	p-GG-corr	ng2	eps
			Innate Loom label	freezing	Day	12863.577532131196	5	35	2572.7155064262392	10.486477320047412	3.2949759236567676e-06	0.000811681	0.4317982703426397	0.46690811908946783	Innate Loom label
					stage	5853.119073955095	1	7	5853.119073955095	36.65010929832912	0.000513953	0.000513953	0.2569382860626691	1	Innate Loom label
					Day * stage	2597.789160486056	5	35	519.5578320972112	3.324984331765279	0.014637509917199577	0.0414111	0.1330499072652096	0.5801352166614829	Innate Loom label
				sheltering	Day	995.321	5	35	199.0641100886418	1.087822006465435	0.38424903599059995	0.3683771108653859	0.0626332	0.4574085640782909	Innate Loom label
					stage	650.7749544300489	1	7	650.7749544300489	4.671720462031869	0.0674667	0.0674667	0.041859352855646036	1	Innate Loom label
					Day * stage	1002.9557059184342	5	35	200.59114118368683	1.0118215423483723	0.4254392074713703	0.39924469574519444	0.0630834	0.4989702751772795	Innate Loom label
		Post-hoc Paired t-test	Group	Behaviour	Contrast	Day	A	B	Paired	Parametric	T	dof	alternative	p-unc	BF10	hedges
			Innate Loom label	freezing	Day	-	Test 1A	Test 1B	TRUE	TRUE	-3.62028	7	two-sided	0.00850705	7.416	-0.586252
					Day	-	Test 1A	Test 2A	TRUE	TRUE	3.043558227439498	7	two-sided	0.018752633983384767	4.002	1.551256648214289
					Day	-	Test 1A	Test 2B	TRUE	TRUE	2.8850449412380192	7	two-sided	0.023481779600506646	3.365	1.1729646351984202
					Day	-	Test 1A	Test 3A	TRUE	TRUE	-0.0571806	7	two-sided	0.9559993487234701	0.337	-0.0320484
					Day	-	Test 1A	Test 3B	TRUE	TRUE	-2.95629	7	two-sided	0.021216538684932177	3.638	-1.44445
					Day	-	Test 1B	Test 2A	TRUE	TRUE	3.9709270472865126	7	two-sided	0.00538592	10.645	2.1663545637927455
					Day	-	Test 1B	Test 2B	TRUE	TRUE	3.840928124200689	7	two-sided	0.00636687	9.323	1.6904877435669459
					Day	-	Test 1B	Test 3A	TRUE	TRUE	0.9256096244171034	7	two-sided	0.38544824194225813	0.474	0.5332783981641802
					Day	-	Test 1B	Test 3B	TRUE	TRUE	-2.14997	7	two-sided	0.0686167	1.502	-1.04767
					Day	-	Test 2A	Test 2B	TRUE	TRUE	-0.00119949	7	two-sided	0.9990764104588994	0.336	-0.000598629
					Day	-	Test 2A	Test 3A	TRUE	TRUE	-3.0682	7	two-sided	0.018113304070760713	4.111	-1.48927
					Day	-	Test 2A	Test 3B	TRUE	TRUE	-4.74242	7	two-sided	0.00210196	22.597	-2.36741
					Day	-	Test 2B	Test 3A	TRUE	TRUE	-2.67032	7	two-sided	0.031985	2.658	-1.15805
					Day	-	Test 2B	Test 3B	TRUE	TRUE	-4.17673	7	two-sided	0.00415413	13.089	-2.16017
					Day	-	Test 3A	Test 3B	TRUE	TRUE	-3.84185	7	two-sided	0.0063593	9.331	-1.40076
					stage	-	Hab	Loom	TRUE	TRUE	-6.05393	7	two-sided	0.000513953	70.969	-2.52539
					Day * stage	Test 1A	Hab	Loom	TRUE	TRUE	-2.97082	7	two-sided	0.020783430453952707	3.697	-1.56632
					Day * stage	Test 1B	Hab	Loom	TRUE	TRUE	-5.61058	7	two-sided	0.000806974	49.089	-2.35318
					Day * stage	Test 2A	Hab	Loom	TRUE	TRUE	-0.336531	7	two-sided	0.7463341404669739	0.353	-0.201286
					Day * stage	Test 2B	Hab	Loom	TRUE	TRUE	-1.20738	7	two-sided	0.2664934198882315	0.59	-0.433494
					Day * stage	Test 3A	Hab	Loom	TRUE	TRUE	-1.56452	7	two-sided	0.16167246203507296	0.818	-0.771248
					Day * stage	Test 3B	Hab	Loom	TRUE	TRUE	-3.7716	7	two-sided	0.00696837	8.68	-0.879447
				sheltering	Day	-	Test 1A	Test 1B	TRUE	TRUE	-1.88469	7	two-sided	0.10146434217163013	1.132	-0.593401
					Day	-	Test 1A	Test 2A	TRUE	TRUE	-0.906856	7	two-sided	0.3946276892733313	0.468	-0.49484
					Day	-	Test 1A	Test 2B	TRUE	TRUE	-1.63854	7	two-sided	0.1453185680936003	0.88	-0.889232
					Day	-	Test 1A	Test 3A	TRUE	TRUE	-0.588044	7	two-sided	0.5749756332552038	0.388	-0.256916
					Day	-	Test 1A	Test 3B	TRUE	TRUE	1.0589338980517873	7	two-sided	0.3247964089590166	0.523	0.5233640079394386
					Day	-	Test 1B	Test 2A	TRUE	TRUE	0.3260801938046158	7	two-sided	0.7538954762163365	0.352	0.17787024602708165
					Day	-	Test 1B	Test 2B	TRUE	TRUE	-0.475781	7	two-sided	0.6487200614177487	0.37	-0.289733
					Day	-	Test 1B	Test 3A	TRUE	TRUE	0.312627	7	two-sided	0.7636715025587111	0.35	0.16398393900202166
					Day	-	Test 1B	Test 3B	TRUE	TRUE	1.8776978465019467	7	two-sided	0.10251204395811536	1.124	0.8728562463662786
					Day	-	Test 2A	Test 2B	TRUE	TRUE	-1.59216	7	two-sided	0.15537589380184103	0.84	-0.485318
					Day	-	Test 2A	Test 3A	TRUE	TRUE	0.0678645	7	two-sided	0.947791	0.337	0.0360357
					Day	-	Test 2A	Test 3B	TRUE	TRUE	2.0329633657057875	7	two-sided	0.0815554	1.324	0.8710616155576728
					Day	-	Test 2B	Test 3A	TRUE	TRUE	0.7880597680728065	7	two-sided	0.45651414352525577	0.433	0.4029665810267826
					Day	-	Test 2B	Test 3B	TRUE	TRUE	2.4725400495436682	7	two-sided	0.0426739	2.137	1.146273198624225
					Day	-	Test 3A	Test 3B	TRUE	TRUE	0.9097808495482461	7	two-sided	0.39318532185908917	0.469	0.4426178038327049
					stage	-	Hab	Loom	TRUE	TRUE	2.16142	7	two-sided	0.0674667	1.521	1.1451814391566264
					Day * stage	Test 1A	Hab	Loom	TRUE	TRUE	0.7359853967369898	7	two-sided	0.4856651034986954	0.42	0.36645345611330615
					Day * stage	Test 1B	Hab	Loom	TRUE	TRUE	2.1569134029352877	7	two-sided	0.0679168	1.513	1.0196317904784995
					Day * stage	Test 2A	Hab	Loom	TRUE	TRUE	1.8200442105714045	7	two-sided	0.1115613198583699	1.058	0.7757538262008602
					Day * stage	Test 2B	Hab	Loom	TRUE	TRUE	-0.531668	7	two-sided	0.6114042831584587	0.378	-0.275325
					Day * stage	Test 3A	Hab	Loom	TRUE	TRUE	0.8744155678402238	7	two-sided	0.4108863850601887	0.458	0.420463
					Day * stage	Test 3B	Hab	Loom	TRUE	TRUE	1.544030418742507	7	two-sided	0.16649275908833155	0.802	0.7299052888600941
Supplementary Figure 1
Paradigm	Panel	Statistical summary
Shelter vs no shelter	S1b	Paired t test	Group	Behaviour	T statistic (GFP)	df (GFP)	p value (GFP)
			No shelter	Freezing	-6.95514	7	0.00022018
			Shelter	Freezing	-6.667	8	0.000158001
			No shelter	Sheltering	NaN - no sheltering occurs	7	NaN - no sheltering occurs
			Shelter	Sheltering	-16.7524	8	1.63e-07
Post-extinction renewal Same context vs novel context	S1e	Repeated measures ANOVA	Group	Behaviour	Source	SS	ddof1	ddof2	MS	F	p-unc	p-GG-corr	ng2	eps
			Control	Freezing	test	7299.999999999998	2	12	3649.999999999999	20.531250000000007	0.000133771	0.00123681	0.5198372329603254	0.6700944189959802
					stage	4609.523809523809	1	6	4609.523809523809	17.032258064516125	0.00616757	0.00616757	0.40604026845637564	1
					test * stage	7004.761904761899	2	12	3502.3809523809496	17.79435483870962	0.000257077	0.00371262	0.5095254589539311	0.5649047072330661
				Sheltering	test	7299.999999999998	2	12	3649.999999999999	20.531250000000007	0.000133771	0.00123681	0.5198372329603254	0.6700944189959802
					stage	4609.523809523809	1	6	4609.523809523809	17.032258064516125	0.00616757	0.00616757	0.40604026845637564	1
					test * stage	7004.761904761899	2	12	3502.3809523809496	17.79435483870962	0.000257077	0.00371262	0.5095254589539311	0.5649047072330661
			Renewal	Freezing	test	5119.05	2	12	2559.52	12.38003838771593	0.00121012	0.00808441	0.34510433386837874	0.5923128790044359
					stage	3621.4285714285706	1	6	3621.4285714285706	7.963350785340316	0.030276778014326513	0.030276778014326513	0.27155865024102827	1
					test * stage	1842.8571428571431	2	12	921.4285714285716	3.7391304347826027	0.054674699957124186	0.0933627	0.1594561186650185	0.5661790938280415
				Sheltering	test	5119.05	2	12	2559.52	12.38003838771593	0.00121012	0.00808441	0.34510433386837874	0.5923128790044359
					stage	3621.4285714285706	1	6	3621.4285714285706	7.963350785340316	0.030276778014326513	0.030276778014326513	0.27155865024102827	1
					test * stage	1842.8571428571431	2	12	921.4285714285716	3.7391304347826027	0.054674699957124186	0.0933627	0.1594561186650185	0.5661790938280415
		Tukey's post-hoc comparison	Group	Behaviour	Contrast	test	A	B	Paired	Parametric	T	dof	alternative	p-unc	BF10	hedges
			Control	freezing	test	-	Test 1	Test 2	TRUE	TRUE	4.17164	6	two-sided	0.00586784	10.153	2.345105280231339
					test	-	Test 1	Test 3	TRUE	TRUE	5.667540834284324	6	two-sided	0.00129801	33.286	2.961311099272487
					test	-	Test 2	Test 3	TRUE	TRUE	0.9341987329938274	6	two-sided	0.38625533146616503	0.498	0.4674768083918946
					stage	-	Post-loom	Pre-loom	TRUE	TRUE	4.127015636572768	6	two-sided	0.00616757	9.767	2.4824362173581425
					test * stage	Test 1	Post-loom	Pre-loom	TRUE	TRUE	4.381780460041329	6	two-sided	0.00465921	12.155	2.4890897138668624
					test * stage	Test 2	Post-loom	Pre-loom	TRUE	TRUE	1.9867985355975657	6	two-sided	0.0941328	1.253	0.7432107273542036
					test * stage	Test 3	Post-loom	Pre-loom	TRUE	TRUE	-0.547723	6	two-sided	0.6036450565101363	0.4	-0.306434
			Renewal	freezing	test	-	Test 1	Test 2	TRUE	TRUE	3.1564378072435244	6	two-sided	0.019653577179996145	4	1.6033369607480894
					test	-	Test 1	Test 3	TRUE	TRUE	4.115274458765508	6	two-sided	0.00624927	9.667	2.113566213535523
					test	-	Test 2	Test 3	TRUE	TRUE	1.507556722888818	6	two-sided	0.18239226069584716	0.793	0.44462064609410673
					stage	-	Post-loom	Pre-loom	TRUE	TRUE	2.8219409606404446	6	two-sided	0.030276778014326496	2.884	1.5952283538594612
					test * stage	Test 1	Post-loom	Pre-loom	TRUE	TRUE	2.490348341574994	6	two-sided	0.04714	2.073	1.4056856457858198
					test * stage	Test 2	Post-loom	Pre-loom	TRUE	TRUE	1.9215378456610455	6	two-sided	0.10304617317954051	1.175	0.8667251997870695
					test * stage	Test 3	Post-loom	Pre-loom	TRUE	TRUE	1.9867985355975657	6	two-sided	0.0941328	1.253	0.9942019888662991
			Control	sheltering	test	-	Test 1	Test 2	TRUE	TRUE	3.3594791944812967	6	two-sided	0.015239448006625484	4.857	2.213540657511186
					test	-	Test 1	Test 3	TRUE	TRUE	4.10571	6	two-sided	0.00631672	9.587	2.1808258453520257
					test	-	Test 2	Test 3	TRUE	TRUE	-0.422895	6	two-sided	0.6871094822230481	0.381	-0.165044
					stage	-	Post-loom	Pre-loom	TRUE	TRUE	4.426645864996131	6	two-sided	0.00443908	12.624	2.1590650565898795
					test * stage	Test 1	Post-loom	Pre-loom	TRUE	TRUE	5.196972617316414	6	two-sided	0.00202076	23.439	2.370058392797735
					test * stage	Test 2	Post-loom	Pre-loom	TRUE	TRUE	1.140989496193072	6	two-sided	0.2973597565066319	0.58	0.5119258491737158
					test * stage	Test 3	Post-loom	Pre-loom	TRUE	TRUE	-0.780575	6	two-sided	0.4647243761461415	0.451	-0.389591
			Renewal	sheltering	test	-	Test 1	Test 2	TRUE	TRUE	1.582571434676708	6	two-sided	0.16460658084662913	0.849	0.9296804933990033
					test	-	Test 1	Test 3	TRUE	TRUE	3.8779299548316195	6	two-sided	0.0081903	7.836	1.758339491837674
					test	-	Test 2	Test 3	TRUE	TRUE	1.7719483524755932	6	two-sided	0.12678168753903435	1.016	0.9703793952553376
					stage	-	Post-loom	Pre-loom	TRUE	TRUE	6.2098175193135985	6	two-sided	0.000804758	48.708	2.2476835684004888
					test * stage	Test 1	Post-loom	Pre-loom	TRUE	TRUE	3.9177582014238648	6	two-sided	0.00782216	8.12	1.579019488617908
					test * stage	Test 2	Post-loom	Pre-loom	TRUE	TRUE	1.6154690997098635	6	two-sided	0.15733639297464827	0.876	0.7239957456262776
					test * stage	Test 3	Post-loom	Pre-loom	TRUE	TRUE	0.6205936930490473	6	two-sided	0.557689	0.414	0.34875705122959644
Post-extinction 3 week test	S1g	Repeated measures ANOVA	Behaviour	Source	ddof1	ddof2	F	p-unc	ng2	eps
			Freezing	test	2	12	29.039325842696638	2.5210011967909564e-05	0.7768259693417494	0.6837732265791917
			Sheltering	test	2	12	156.32533698118095	2.55029032636086e-09	0.9233726896643469	0.8542074507657342
		Tukey's post-hoc comparison	Behaviour	A	B	mean(A)	mean(B)	diff	se	T	p-tukey	hedges
			Freezing	Test 1	Test 2	64.286	4.286	60	8.65	6.936	0	2.953
				Test 1	Test 3	64.286	5.714	58.571	8.65	6.771	0	2.882
				Test 2	Test 3	4.286	5.714	-1.429	8.65	-0.165	0.985	-0.17
			Sheltering	Test 1	Test 2	85.627	3.509	82.118	6.154	13.344	0	9.258
				Test 1	Test 3	85.627	11.358	74.27	6.154	12.069	0	5.223
				Test 2	Test 3	3.509	11.358	-7.849	6.154	-1.275	0.427	-0.597
Reinstatement "Loom only"	S1i	Repeated measures ANOVA	Group	Behaviour	Source	SS	ddof1	ddof2	MS	F	p-unc	p-GG-corr	ng2	eps
			Loom only	freezing	Day	1297.79	2	16	648.895	6.54543	0.00837349	0.0137663	0.166327	0.819666
					stage	2261.61	1	8	2261.61	13.87	0.00583578	0.00583578	0.257985	1
					Day * stage	2461.31	2	16	1230.66	8.36263	0.00326509	0.00435353	0.274511	0.919827
				sheltering	Day	13200.4	2	16	6600.19	48.1845	1.69e-07	6.82e-07	0.582261	0.892943
					stage	3736.29	1	8	3736.29	34.623	0.000368281	0.000368281	0.282907	1
					Day * stage	11619	2	16	5809.51	20.0414	4.39e-05	0.000469862	0.550938	0.690506
		Paired t-test	Group	Behaviour	Contrast	Day	A	B	Paired	Parametric	T	dof	alternative	p-unc	BF10	hedges
			Loom only	freezing	Day	-	Test 1	Test 2	TRUE	TRUE	3.53794	8	two-sided	0.00764278	7.876	1.17556
					Day	-	Test 1	Test 3	TRUE	TRUE	2.38786	8	two-sided	0.0440022	2.01	1.14044
					Day	-	Test 2	Test 3	TRUE	TRUE	-0.572683	8	two-sided	0.582592	0.369	-0.253101
					stage	-	Hab	Loom	TRUE	TRUE	-3.72424	8	two-sided	0.00583578	9.775	-1.68658
					Day * stage	Test 1	Hab	Loom	TRUE	TRUE	-4.21224	8	two-sided	0.00294685	16.977	-1.96064
					Day * stage	Test 2	Hab	Loom	TRUE	TRUE	-1.2486	8	two-sided	0.247111	0.592	-0.56717
					Day * stage	Test 3	Hab	Loom	TRUE	TRUE	-0.206164	8	two-sided	0.841813	0.328	-0.112571
				sheltering	Day	-	Test 1	Test 2	TRUE	TRUE	9.67364	8	two-sided	1.09e-05	1856.68	3.13673
					Day	-	Test 1	Test 3	TRUE	TRUE	7.20388	8	two-sided	9.21e-05	301.555	3.2743
					Day	-	Test 2	Test 3	TRUE	TRUE	-0.312328	8	two-sided	0.762777	0.335	-0.146992
					stage	-	Hab	Loom	TRUE	TRUE	-5.88413	8	two-sided	0.000368281	94.212	-2.13606
					Day * stage	Test 1	Hab	Loom	TRUE	TRUE	-5.22198	8	two-sided	0.000800653	49.428	-2.67987
					Day * stage	Test 2	Hab	Loom	TRUE	TRUE	-1.28886	8	two-sided	0.233466	0.613	-0.506581
					Day * stage	Test 3	Hab	Loom	TRUE	TRUE	3.15404	8	two-sided	0.0135158	5.01	1.38456
Dimming Reinstatement "Shock only"	S1l	Repeated measures ANOVA	Group	Behaviour	Source	SS	ddof1	ddof2	MS	F	p-unc	p-GG-corr	ng2	eps
			Shock only	rearing	Day	16.32050034286358	2	14	8.16025	1.581048387856033	0.24038304022763493	0.2491896464790398	0.0659781	0.5626538502347324
					stage	34.260679841668946	1	7	34.260679841668946	8.209282451893815	0.024157775903155883	0.024157775903155883	0.12913820397847992	1
					Day * stage	22.694411775140765	2	14	11.347205887570382	1.9418105651607391	0.18018059854351492	0.20593819085068613	0.089441	0.5046650288110575
		Paired t-test	Group	Behaviour	Contrast	Day	A	B	Paired	Parametric	T	dof	alternative	p-unc	BF10	hedges
			Shock only	rearing	Day	-	Test 1	Test 2	TRUE	TRUE	0.8973748629582703	7	two-sided	0.3993295283830297	0.465	0.38483868564291757
					Day	-	Test 1	Test 3	TRUE	TRUE	1.4048098036967558	7	two-sided	0.2028655268884703	0.703	0.7251629256040709
					Day	-	Test 2	Test 3	TRUE	TRUE	2.0475884184546254	7	two-sided	0.079814	1.345	0.540107
					stage	-	Hab	Loom	TRUE	TRUE	-2.86518	7	two-sided	0.024157775903155862	3.293	-1.18006
					Day * stage	Test 1	Hab	Loom	TRUE	TRUE	-2.04522	7	two-sided	0.080094	1.342	-0.966829
					Day * stage	Test 2	Hab	Loom	TRUE	TRUE	-1.19978	7	two-sided	0.26925242421898465	0.586	-0.503872
					Day * stage	Test 3	Hab	Loom	TRUE	TRUE	-1.05902	7	two-sided	0.3247601995220939	0.523	-0.488258
Dimming Reinstatement "Dim + shock"	S1l	Repeated measures ANOVA	Group	Behaviour	Source	SS	ddof1	ddof2	MS	F	p-unc	p-GG-corr	ng2	eps
			Dim + shock	rearing	Day	36.65168705907932	2	14	18.32584352953966	4.653600992551695	0.028214039540540244	0.048507081807838026	0.18017652954998414	0.6898829882728629
					stage	48.43715908919382	1	7	48.43715908919382	29.581095738870815	0.000967432	0.000967432	0.2250729826019818	1
					Day * stage	33.08797882611034	2	14	16.54398941305517	2.9341752008457576	0.0862509	0.12633482717563055	0.16555803928024154	0.5401420926666123
		Paired t-test	Group	Behaviour	Contrast	Day	A	B	Paired	Parametric	T	dof	alternative	p-unc	BF10	hedges
			Dim + shock	rearing	Day	-	Test 1	Test 2	TRUE	TRUE	1.1141533592824882	7	two-sided	0.30200067665858876	0.546	0.5815250389382425
					Day	-	Test 1	Test 3	TRUE	TRUE	3.2778872236011507	7	two-sided	0.013526395043558999	5.157	1.5337334963638347
					Day	-	Test 2	Test 3	TRUE	TRUE	2.2987736704753337	7	two-sided	0.0550906	1.766	1.0392803870252445
					stage	-	Hab	Loom	TRUE	TRUE	-5.43885	7	two-sided	0.000967432	42.35	-2.15273
					Day * stage	Test 1	Hab	Loom	TRUE	TRUE	-2.99065	7	two-sided	0.020207753165268315	3.778	-1.47806
					Day * stage	Test 2	Hab	Loom	TRUE	TRUE	-1.45354	7	two-sided	0.18939017260854488	0.735	-0.717583
					Day * stage	Test 3	Hab	Loom	TRUE	TRUE	-0.999682	7	two-sided	0.3507600622825038	0.5	-0.405632
Supplementary Figure 2
Paradigm	Panel	Statistical summary
PAG Fiber photometry Extinction-reinstatement ("loom + shock") Area under curve	2i	Repeated measures ANOVA	Group	Brain region	Source	SS	ddof1	ddof2	MS	F	p-unc	p-GG-corr	ng2	eps
			Ext-Reinst	PAG	Day	6.102236611513625	2	12	3.0511183057568125	3.6928183820391136	0.0562609	0.065389	0.0631076	0.8748014991283481
					Stage	36.08820368324015	1	6	36.08820368324015	11.043428772368884	0.015941500697818144	0.015941500697818144	0.28487285742292634	1
					Day * Stage	51.4735	2	12	25.7368	6.049665370234201	0.015242548454071596	0.0366935	0.36231828182374254	0.6228718960516838
		Post-hoc Paired t-test	Group	Brain region	Contrast	Day	A	B	Paired	Parametric	T	dof	alternative	p-unc	BF10	hedges
			Ext-Reinst	PAG	Day	-	Test 1	Test 2	TRUE	TRUE	2.022589598542048	6	two-sided	0.0895785	1.298	0.8863169055589747
					Day	-	Test 1	Test 3	TRUE	TRUE	2.8603616725960563	6	two-sided	0.0287881	2.996	1.3361912796825723
					Day	-	Test 2	Test 3	TRUE	TRUE	0.026933409323731304	6	two-sided	0.979386	0.353	0.010911283783257794
					Stage	-	Post-loom	Pre-loom	TRUE	TRUE	3.3231654747196773	6	two-sided	0.015941500697818224	4.693	1.9131263017027644
					Day * Stage	Test 1	Post-loom	Pre-loom	TRUE	TRUE	2.877218014083559	6	two-sided	0.028159968368124778	3.046	1.9575292300067124
					Day * Stage	Test 2	Post-loom	Pre-loom	TRUE	TRUE	0.3789220532542301	6	two-sided	0.7177924427210977	0.375	0.14751076758873483
					Day * Stage	Test 3	Post-loom	Pre-loom	TRUE	TRUE	1.1504050368076852	6	two-sided	0.2937535943963293	0.584	0.5624258333800818
PAG Fiber photometry Extinction-reinstatement ("loom + shock") x freezing	2k	Logistic regression - freezing	Day	Stage	Model	Method	converged	Covariance Type	No. Observations	Df Residuals	Df Model	Log-Likelihood	LL-Null	LLR p-value	P value
			Test 1	Pre-loom	Logit	MLE	True	nonrobust	6277	6275	1	-2181.5	-2182.4	0.1701	0.17005641043403297
			Test 1	During-loom	Logit	MLE	True	nonrobust	6297	6295	1	-4227	-4288.6	1.169e-28	1.3335589843270606e-27
			Test 2	Pre-loom	Logit	MLE	True	nonrobust	6297	6295	1	-3351.2	-3352.6	0.1009	0.10418721544230111
			Test 2	During-loom	Logit	MLE	True	nonrobust	6283	6281	1	-3231	-3231.3	0.4459	0.4460128059221591
			Test 3	Pre-loom	Logit	MLE	True	nonrobust	6299	6297	1	-3441.7	-3453	2.141e-06	2.3571539398350317e-06
			Test 3	During-loom	Logit	MLE	True	nonrobust	6303	6301	1	-4236.6	-4349.9	3.299e-51	2.2524569277928276e-48
PAG Fiber photometry Extinction-reinstatement ("loom + shock") x speed	2l	Linear regression - speed	Day	Stage	Slope	Intercept	R value	P value	Standard error
			Test 1	Pre-loom	-0.0226684	0.0790187	-0.0883336	2.370219741652797e-12	0.00322692
			Test 1	During-loom	-0.000223751	0.047850996603907466	-0.00113816	0.9280495722905718	0.00247779
			Test 2	Pre-loom	0.003972	0.053486110752752634	0.0197872	0.11640818453135998	0.00252954
			Test 2	During-loom	0.0276709	0.0623268	0.0922093	2.422023778613419e-13	0.00377033
			Test 3	Pre-loom	0.022651241916001173	0.082426	0.0656629	1.8281554470019868e-07	0.00433777
			Test 3	During-loom	0.030041270863716066	0.054242155911813174	0.11409651097114482	1.0258586004771172e-19	0.00329531
Supplementary Figure 4
Paradigm	Panel	Statistical summary
Re-exposure vs no re-exposure EYFP+/DAPI	S3a	Independent t test False Disovery rate correction Benjamini-Hochberg method	Regions	T statistic	df	p value	q value
			SCs	0.24032072187339681	9	0.8154662588611409	0.9856000904183502
			SCi	-0.0185561	9	0.9856000904183502	0.9856000904183502
			SCd	0.7904970985296468	9	0.44956460396479514	0.9856000904183502
			PAGdm	1.8253626559244998	9	0.1012381739518492	0.6580481306870198
			PAGdl	0.2462850644996297	9	0.8109867859073777	0.9856000904183502
			PAGl	0.4645238113936712	9	0.6533049313641405	0.9856000904183502
			PAGvl	0.0357744	7	0.9724610450060814	0.9856000904183502
			dDG	0.14900051956507054	7	0.8857550100673777	0.9856000904183502
			dCA1	2.3225782242510835	7	0.0531921	0.6580481306870198
			dCA3	0.4694049698735053	7	0.6530501248367716	0.9856000904183502
			vDG	0.5570668634808135	9	0.5910637770415579	0.9856000904183502
			vCA1	0.5103076843685751	9	0.6221154752685092	0.9856000904183502
			vCA3	1.2313345120258044	9	0.2494024821994358	0.9856000904183502
Extinction vs innate EYFP+/DAPI	S3b	Independent t test False Disovery rate correction Benjamini-Hochberg method	Regions	T statistic	df	p value	q value
			SCs	1.269735639235959	70	0.20838373717553083	0.4514980972136501
			SCi	1.9712432976401888	72	0.0525399	0.17075456090883728
			SCd	3.1109568354001094	72	0.00267274	0.0347457
			PAGdm	1.3916709457808338	27	0.17538211388424946	0.4514980972136501
			PAGdl	2.7254737026933014	64	0.00827191	0.0537674
			PAGl	2.5143027093749906	64	0.0144518	0.0626243
			PAGvl	0.8807328821977771	16	0.39150037658990566	0.5744009304695326
			dDG	-1.1643	73	0.24809433499151629	0.4607466221271017
			dCA1	0.3259451420796963	73	0.7453983863501925	0.7949784855299689
			dCA3	-0.260817	72	0.7949784855299689	0.7949784855299689
			vDG	-0.855717	37	0.3976621826327533	0.5744009304695326
			vCA1	0.27074485709798635	37	0.7880919512864367	0.7949784855299689
			vCA3	-0.347244	29	0.7309153241285247	0.7949784855299689
Reinstatement vs innate EYFP+/DAPI	S3c	Independent t test False Disovery rate correction Benjamini-Hochberg method	Regions	T statistic	df	p value	q value
			SCs	0.35559488231000574	13	0.7278475321665046	0.9220627062379426
			SCi	-0.45394	13	0.6573578535121726	0.9220627062379426
			SCd	-0.17214	13	0.8659787621503706	0.9381436589962348
			PAGdm	-0.705937	15	0.4910466420940053	0.7979507934027585
			PAGdl	-0.754393	15	0.46229317422949245	0.7979507934027585
			PAGl	-1.2773	15	0.2209150729808163	0.5743791897501224
			PAGvl	-1.43291	9	0.18569153539361277	0.5743791897501224
			dDG	0.0422087	16	0.9668546130937996	0.9668546130937996
			dCA1	0.2837951887246981	16	0.7802069052782591	0.9220627062379426
			dCA3	1.402541106398253	16	0.17985872164309344	0.5743791897501224
			vDG	-1.89171	13	0.0810161	0.5743791897501224
			vCA1	-1.70899	13	0.11120210585903322	0.5743791897501224
			vCA3	-1.01462	13	0.3288001419791533	0.7124003076214988
Supplementary Figure 5
Paradigm	Panel	Statistical summary
TRAP2xAi32 No re-exposure	S5b	Repeated measures ANOVA	Group	Behaviour	Source	SS	ddof1	ddof2	MS	F	p-unc	p-GG-corr	ng2	eps
			No re-exposure	freezing	Day	2482.659642891982	1	5	2482.659642891982	40.31701848677795	0.0014308	0.0014308	0.4773237166963328	1
					stage	3641.296789569864	1	5	3641.296789569864	84.37518092189295	0.000256532	0.000256532	0.5725449369624879	1
					Day * stage	3176.185973871754	1	5	3176.185973871754	38.85518333708919	0.00155528	0.00155528	0.5388175486798358	1
		Post-hoc Paired t-test	Group	Behaviour	Contrast	Day	A	B	Paired	Parametric	T	dof	alternative	p-unc	BF10	hedges
			No re-exposure	freezing	Day	-	Loom 1	Loom 2	TRUE	TRUE	6.34957	5	two-sided	0.0014308	30.351	1.8350279466037969
					stage	-	Hab	Loom	TRUE	TRUE	-9.1856	5	two-sided	0.000256532	115.06	-2.2729
					Day * stage	Loom 1	Hab	Loom	TRUE	TRUE	-8.05288	5	two-sided	0.000477907	70.874	-3.48557
					Day * stage	Loom 2	Hab	Loom	TRUE	TRUE	-0.63184	5	two-sided	0.5552491361611089	0.439	-0.1415
TRAP2xAi32 Re-exposure	S5b	Repeated measures ANOVA	Group	Behaviour	Source	SS	ddof1	ddof2	MS	F	p-unc	p-GG-corr	ng2	eps
			Re-exposure	freezing	Day	1.5309778819170434	1	5	1.5309778819170434	0.00932689	0.9268148045126976	0.9268148045126976	0.000847039	1
					stage	7813.857215175225	1	5	7813.857215175225	297.24352164827286	1.2022494934197675e-05	1.2022494934197675e-05	0.8122704247061967	1
					Day * stage	20.83186048280004	1	5	20.83186048280004	0.5220048860286988	0.5023564235582807	0.5023564235582807	0.011403796755042545	1
		Post-hoc Paired t-test	Group	Behaviour	Contrast	Day	A	B	Paired	Parametric	T	dof	alternative	p-unc	BF10	hedges
			Re-exposure	freezing	Day	-	Loom 1	Loom 2	TRUE	TRUE	-0.0965758	5	two-sided	0.9268148045126976	0.375	-0.0542968
					stage	-	Hab	Loom	TRUE	TRUE	-17.2408	5	two-sided	1.2022494934197925e-05	1281.03	-5.31492
					Day * stage	Loom 1	Hab	Loom	TRUE	TRUE	-18.3159	5	two-sided	8.92044342537331e-06	1623.13	-3.03459
					Day * stage	Loom 2	Hab	Loom	TRUE	TRUE	-8.11834	5	two-sided	0.000460082	72.998	-4.59221
TRAP2xAi32 No extinction	S5c	Repeated measures ANOVA	Group	Behaviour	Source	SS	ddof1	ddof2	MS	F	p-unc	p-GG-corr	ng2	eps
			No extinction	freezing	Day	320.541	1	11	320.541	2.1265335188840457	0.17272151405855457	0.17272151405855457	0.045425	1
					stage	17380.063290856033	1	11	17380.063290856033	167.5849979939823	5.3153788095811397e-08	5.3153788095811397e-08	0.7206860481620391	1
					Day * stage	0.0758364	1	11	0.0758364	0.00330775	0.9551679885008961	0.9551679885008961	1.1258356204698944e-05	1
		Post-hoc Paired t-test	Group	Behaviour	Contrast	Day	A	B	Paired	Parametric	T	dof	alternative	p-unc	BF10	hedges
			No extinction	freezing	Day	-	Label 1	Label 2	TRUE	TRUE	-1.45826	11	two-sided	0.1727215140585542	0.672	-0.452843
					stage	-	Hab	Loom	TRUE	TRUE	-12.9455	11	two-sided	5.3153788095810364e-08	2.289e+05	-3.50867
					Day * stage	Label 1	Hab	Loom	TRUE	TRUE	-13.768	11	two-sided	2.7993896497923854e-08	4.072e+05	-3.1739
					Day * stage	Label 2	Hab	Loom	TRUE	TRUE	-10.3805	11	two-sided	5.084044606463014e-07	3.032e+04	-2.80185
TRAP2xAi32 Extinction	S5c	Repeated measures ANOVA	Group	Behaviour	Source	SS	ddof1	ddof2	MS	F	p-unc	p-GG-corr	ng2	eps
			Extinction	freezing	Day	604.7043549867518	1	12	604.7043549867518	2.0372311005198056	0.1789897308885456	0.1789897308885456	0.0648979	1
					stage	4986.011967002673	1	12	4986.011967002673	68.83414031787889	2.5849663824727863e-06	2.5849663824727863e-06	0.36396659437255596	1
					Day * stage	5104.818411256315	1	12	5104.818411256315	71.41429328674667	2.135989290837451e-06	2.135989290837451e-06	0.3694352165414654	1
		Post-hoc Paired t-test	Group	Behaviour	Contrast	Day	A	B	Paired	Parametric	T	dof	alternative	p-unc	BF10	hedges
			Extinction	freezing	Day	-	Label 1	Label 2	TRUE	TRUE	1.4273160478744036	12	two-sided	0.17898973088854572	0.636	0.5474796927757024
					stage	-	Hab	Loom	TRUE	TRUE	-8.29663	12	two-sided	2.5849663824727613e-06	7265.9	-2.00535
					Day * stage	Label 1	Hab	Loom	TRUE	TRUE	-10.2692	12	two-sided	2.6857228207635197e-07	5.525e+04	-2.83272
					Day * stage	Label 2	Hab	Loom	TRUE	TRUE	0.0851491	12	two-sided	0.9335469742993712	0.279	0.016668265926734475
TRAP2xAi32 Reinstatement Loom + shock	S5d	Repeated measures ANOVA	Group	Behaviour	Source	SS	ddof1	ddof2	MS	F	p-unc	p-GG-corr	ng2	eps
			Loom + shock	freezing	Day	8758.317124293291	1	13	8758.317124293291	56.30063704977196	4.4781657714363755e-06	4.4781657714363755e-06	0.48427688475917335	1
					stage	5928.325052797318	1	13	5928.325052797318	48.09405487284598	1.0296149729258292e-05	1.0296149729258292e-05	0.38860608495471577	1
					Day * stage	63.862707888662044	1	13	63.862707888662044	1.0736615718884606	0.3190105474926042	0.3190105474926042	0.00680049	1
		Post-hoc Paired t-test	Group	Behaviour	Contrast	Day	A	B	Paired	Parametric	T	dof	alternative	p-unc	BF10	hedges
			Loom + shock	freezing	Day	-	Label 1	Label 2	TRUE	TRUE	-7.50338	13	two-sided	4.478165771436379e-06	4500.6	-2.10028
					stage	-	Hab	Loom	TRUE	TRUE	-6.93499	13	two-sided	1.0296149729258164e-05	2142.06	-1.78263
					Day * stage	Label 1	Hab	Loom	TRUE	TRUE	-7.44065	13	two-sided	4.899184051686844e-06	4153.38	-2.10233
					Day * stage	Label 2	Hab	Loom	TRUE	TRUE	-4.50104	13	two-sided	0.000596156	61.025	-1.13536
TRAP2xAi32 Reinstatement Shock only	S5d	Repeated measures ANOVA	Group	Behaviour	Source	SS	ddof1	ddof2	MS	F	p-unc	p-GG-corr	ng2	eps
			Shock only	freezing	Day	3593.59	1	5	3593.59	45.88952259973174	0.00106565	0.00106565	0.4938660919551377	1
					stage	889.6300265932548	1	5	889.6300265932548	11.614958780584946	0.0190832	0.0190832	0.1945617692997291	1
					Day * stage	340.63115095541684	1	5	340.63115095541684	15.339317520306615	0.0112209	0.0112209	0.0846608	1
		Post-hoc Paired t-test	Group	Behaviour	Contrast	Day	A	B	Paired	Parametric	T	dof	alternative	p-unc	BF10	hedges
			Shock only	freezing	Day	-	Label 1	Label 2	TRUE	TRUE	-6.77418	5	two-sided	0.00106565	38.088	-1.78906
					stage	-	Hab	Loom	TRUE	TRUE	-3.40807	5	two-sided	0.019083182963199375	4.251	-0.891353
					Day * stage	Label 1	Hab	Loom	TRUE	TRUE	-6.3214	5	two-sided	0.00145987	29.885	-1.56436
					Day * stage	Label 2	Hab	Loom	TRUE	TRUE	-0.963528	5	two-sided	0.37953534842344305	0.533	-0.280711
TRAP2xAi32 No extinction, no shock	S5d	Repeated measures ANOVA	Group	Behaviour	Source	SS	ddof1	ddof2	MS	F	p-unc	p-GG-corr	ng2	eps
			No ext, no shock	freezing	Day	423.08422216861277	1	5	423.08422216861277	2.3666499702719577	0.18456769281990434	0.18456769281990434	0.0987136	1
					stage	1564.4850427392444	1	5	1564.4850427392444	5.853196852763051	0.060166523551008703	0.060166523551008703	0.28825794218153217	1
					Day * stage	138.3551698246922	1	5	138.3551698246922	11.448010318565352	0.019599576792333637	0.019599576792333637	0.034577996154818505	1
		Post-hoc Paired t-test	Group	Behaviour	Contrast	Day	A	B	Paired	Parametric	T	dof	alternative	p-unc	BF10	hedges
			No ext, no shock	freezing	Day	-	Label 1	Label 2	TRUE	TRUE	-1.53839	5	two-sided	0.18456769281990448	0.834	-0.698058
					stage	-	Hab	Loom	TRUE	TRUE	-2.41934	5	two-sided	0.0601665	1.826	-1.236
					Day * stage	Label 1	Hab	Loom	TRUE	TRUE	-2.76987	5	two-sided	0.039371167826504475	2.487	-1.3949
					Day * stage	Label 2	Hab	Loom	TRUE	TRUE	-1.89307	5	two-sided	0.11689812356471586	1.139	-0.751734
Supplementary Figure 6
Paradigm	Panel	Statistical summary
FLiCRE labelling GFP/DAPI	S1a	ANOVA	Source	ddof1	ddof2	F	p-unc	np2
			Condition	2	15	1.360188960176116	0.28650822523804065	0.15351692455880522
		Tukey' s post-hoc comparisons	A	B	mean(A)	mean(B)	diff	se	T	p-tukey	hedges
			Innate Loom label	Reinst Hab Label	0.1245174891111111	0.0934525	0.031065	0.018985785931060924	1.6362216896846262	0.2615766464477448	0.740483
			Innate Loom label	Reinst Loom Label	0.1245174891111111	0.10556929119444443	0.018948197916666673	0.018985785931060924	0.9980202023487078	0.58928	0.4952212201075919
			Reinst Hab Label	Reinst Loom Label	0.0934525	0.10556929119444443	-0.0121168	0.018985785931060924	-0.638201	0.801672	-0.501663
FLiCRE labelling mCherry/GFP	S1b	ANOVA	Source	ddof1	ddof2	F	p-unc	np2
			Condition	2	15	4.284764568420464	0.0337328	0.3635850800025579
		Tukey' s post-hoc comparisons	A	B	mean(A)	mean(B)	diff	se	T	p-tukey	hedges
			Innate Loom label	Reinst Hab Label	0.40814051240277777	0.2777337538888889	0.1304067585138889	0.0541115	2.40996	0.0709364	1.3166960692349692
			Innate Loom label	Reinst Loom Label	0.40814051240277777	0.26506166170833334	0.14307885069444443	0.0541115	2.6441490044697695	0.045766837027002905	1.2526192337165818
			Reinst Hab Label	Reinst Loom Label	0.2777337538888889	0.26506166170833334	0.012672092180555539	0.0541115	0.23418485514201934	0.9702790596125717	0.14105020872123217
FLiCRE labelling mCherry/DAPI	S1c	ANOVA	Source	ddof1	ddof2	F	p-unc	np2
			Condition	2	15	3.5087446938978726	0.056224548323591285	0.3187234141094001
		Tukey' s post-hoc comparisons	A	B	mean(A)	mean(B)	diff	se	T	p-tukey	hedges
			Innate Loom label	Reinst Hab Label	0.0620019	0.032264921277777775	0.029736942361111122	0.012254078950564688	2.4266974679268567	0.0687838	1.2238070646534118
			Innate Loom label	Reinst Loom Label	0.0620019	0.0358592	0.026142700583333345	0.012254078950564688	2.1333876408661987	0.11648291337598093	0.9913447570150563
			Reinst Hab Label	Reinst Loom Label	0.032264921277777775	0.0358592	-0.00359424	0.012254078950564688	-0.29331	0.9538277341289385	-0.207432
