# Supplementary material for: Extinction and subsequent updating of innate fear responses to a visual looming stimulus rely on hippocampus-dependent mechanisms
Source: PLoS Biol. 2025 Sep 24;23(9):e3003391. doi: 10.1371/journal.pbio.3003391 (PMC12530516; doi:10.1371/journal.pbio.3003391)
Supplement: S2 Data — Excel file containing the raw data points for the data used in this manuscript. (XLSX) [file pbio.3003391.s008.xlsx]

## Sheet: Fig1
Figure 1d
Freezing					Sheltering
Group	stage	Mouse	Test 1	Test 2	Group	stage	Mouse	Test 1	Test 2
Ctrl	Hab	989	8.848080133555927	36.89482470784641	Ctrl	Hab	989	14.023372287145243	23.53923205342237
Ctrl	Hab	995	9.84975	41.90317195325542	Ctrl	Hab	995	0	41.068447412353926
Ctrl	Hab	996	22.370617696160267	49.749582637729546	Ctrl	Hab	996	62.771285475792986	11.185308848080133
Ctrl	Hab	997	31.333333333333332	19.198664440734557	Ctrl	Hab	997	75.5	0
Ctrl	Hab	998	47.913188647746246	11.018363939899833	Ctrl	Hab	998	5.509181969949917	0
Ctrl	Hab	999	31	28.547579298831387	Ctrl	Hab	999	39.833333333333336	39.56594323873122
Ctrl	Hab	1003	19.198664440734557	10.5	Ctrl	Hab	1003	46.74457429048414	44.5
Ctrl	Hab	1004	23.53923205342237	3.5058430717863107	Ctrl	Hab	1004	0	4.340567612687813
Ctrl	Loom	989	43.23873121869783	49.749582637729546	Ctrl	Loom	989	89.14858096828047	92.65442404006677
Ctrl	Loom	995	58.59766277128548	44.574290484140235	Ctrl	Loom	995	83.30550918196995	72.95492487479132
Ctrl	Loom	996	51.919866444073456	49.91652754590985	Ctrl	Loom	996	93.32220367278798	94.99165275459099
Ctrl	Loom	997	63.666666666666664	75.12520868113522	Ctrl	Loom	997	95.83333333333333	96.32721202003339
Ctrl	Loom	998	61.602671118530886	63.10517529215359	Ctrl	Loom	998	76.29382303839733	95.49248747913188
Ctrl	Loom	999	75.16666666666667	57.42904841402337	Ctrl	Loom	999	78.16666666666667	85.47579298831386
Ctrl	Loom	1003	59.432387312186975	55.333333333333336	Ctrl	Loom	1003	95.32554257095158	88.83333333333333
Ctrl	Loom	1004	50.250417362270454	64.27378964941569	Ctrl	Loom	1004	66.1102	96.16026711185309
Figure 1e
Freezing					Sheltering
Group	stage	Mouse	Test 1	Test 2	Group	stage	Mouse	Test 1	Test 2
Ext	Hab	990	34.5576	44.74123539232053	Ext	Hab	990	0	0
Ext	Hab	991	8.681135225375627		Ext	Hab	991	0
Ext	Hab	992	7.833333333333333	13.021702838063439	Ext	Hab	992	28	45.742904841402336
Ext	Hab	993		41.068447412353926	Ext	Hab	993		0
Ext	Hab	994	34.0568	20.333333333333332	Ext	Hab	994	72.78797996661102	24
Ext	Hab	1000	5.342237061769616	31.428571428571427	Ext	Hab	1000	25.041736227045075	0
Ext	Hab	1001	29.716193656093488	24.040066777963272	Ext	Hab	1001	66.778	45.075125208681136
Ext	Hab	1002	15.692821368948247	15.358931552587647	Ext	Hab	1002	45.40901502504174	27.04507512520868
Ext	Hab	1242	19.166666666666668	16.19365609348915	Ext	Hab	1242	7.833333333333333	19.69949916527546
Ext	Hab	1243	10.97972972972973	28.213689482470784	Ext	Hab	1243	0	36.89482470784641
Ext	Hab	1348	48.644067796610166	18.896321070234112	Ext	Hab	1348	69.49152542372882	0
Ext	Hab	1349	27.04507512520868	15.025041736227045	Ext	Hab	1349	29.382303839732888	16.52754590984975
Ext	Hab	1350	39.065108514190314	23.450586264656618	Ext	Hab	1350	0	0
Ext	Hab	1351	13.590604026845638	5.369127516778524	Ext	Hab	1351	32.718120805369125	9.228187919463087
Ext	Hab	1352	49.58263772954925	12.520868113522537	Ext	Hab	1352	68.2805	0
Ext	Loom	990	64.44073455759599	57.095158597662774	Ext	Loom	990	1.669449081803005	97.16193656093489
Ext	Loom	991	72.12020033388981		Ext	Loom	991	90.48414023372287
Ext	Loom	992	67.66666666666667	42.23706176961603	Ext	Loom	992	96.5	54.757929883138566
Ext	Loom	993		30.05008347245409	Ext	Loom	993		0
Ext	Loom	994	54.757929883138566	28.333333333333332	Ext	Loom	994	84.80801335559265	38.666666666666664
Ext	Loom	1000	42.57095158597663	11.688311688311689	Ext	Loom	1000	75.45909849749583	0
Ext	Loom	1001	26.71118530884808	29.88313856427379	Ext	Loom	1001	74.12353923205342	0
Ext	Loom	1002	72.95492487479132	26.21035058430718	Ext	Loom	1002	97.9967	77.79632721202003
Ext	Loom	1242	41.166666666666664	10.18363939899833	Ext	Loom	1242	76.33333333333333	0
Ext	Loom	1243	72.46621621621621	50.250417362270454	Ext	Loom	1243	82.9392	0
Ext	Loom	1348	81.01694915254237	43.31103678929766	Ext	Loom	1348	91.1864	0
Ext	Loom	1349	45.242070116861434	25.542570951585976	Ext	Loom	1349	90.15025041736227	0
Ext	Loom	1350	54.59098497495826	10.887772194304858	Ext	Loom	1350	91.81969949916528	2.512562814070352
Ext	Loom	1351	63.92617449664429	24.328859060402685	Ext	Loom	1351	95.30201342281879	15.268456375838927
Ext	Loom	1352	58.09682804674458	19.69949916527546	Ext	Loom	1352	75.79298831385643	26.043405676126877
Figure 1h
Freezing						Sheltering
Group	stage	Mouse	Test 1	Test 2	Test 3	Group	stage	Mouse	Test 1	Test 2	Test 3
Loom + shock	Hab	1820	13.06532663316583	10.552763819095478	29.026845637583893	Loom + shock	Hab	1820	65.49413735343384	6.365159128978225	45.97315436241611
Loom + shock	Hab	1822	6.0200668896321075	0.8389261744966443	15.292096219931272	Loom + shock	Hab	1822	0	0	0
Loom + shock	Hab	1824	35.175879396984925	2.689075630252101	21.906354515050168	Loom + shock	Hab	1824	59.96649916247906	24.201680672268907	19.565217391304348
Loom + shock	Hab	1826	6.543624161073826	18.196994991652755	4.522613065326633	Loom + shock	Hab	1826	51.34228187919463	4.674457429048414	0
Loom + shock	Hab	1827	4.690117252931323	4.0201005025125625	25.085324232081913	Loom + shock	Hab	1827	12.56281407035176	11.557788944723619	0
Loom + shock	Hab	2267	6.187290969899665	1.5025041736227045	21.644295302013422	Loom + shock	Hab	2267	47.82608695652174	34.390651085141904	0
Loom + shock	Hab	2271	0.8389261744966443	2.5167785234899327	26.80067001675042	Loom + shock	Hab	2271	34.060402684563755	0.8389261744966443	0
Loom + shock	Hab	7890	8.206686930091186	8.108108108108109	8.108108108108109	Loom + shock	Hab	7890	29.48328267477204	7.207207207207207	13.213213213213214
Loom + shock	Hab	7894	9.422492401215806	11.11111111111111	37.23723723723724	Loom + shock	Hab	7894	0.607903	15.015015015015015	10.51051051051051
Loom + shock	Hab	7898	15.454545454545455	19.21921921921922	23.423423423423422	Loom + shock	Hab	7898	0	7.5075075075075075	1.2012012012012012
Loom + shock	Loom	1820	48.40871021775544	2.3450586264656614	71.30872483221476	Loom + shock	Loom	1820	97.82244556113903	7.872696817420436	0
Loom + shock	Loom	1822	30.434782608695652	6.208053691275167	67.69759450171821	Loom + shock	Loom	1822	14.715719063545151	20.80536912751678	86.94158075601375
Loom + shock	Loom	1824	23.283082077051926	1.8487394957983194	37.792642140468224	Loom + shock	Loom	1824	81.57453936348409	0	62.374581939799334
Loom + shock	Loom	1826	28.859060402684563	20.20033388981636	18.257956448911223	Loom + shock	Loom	1826	89.59731543624162	0	20.603015075376884
Loom + shock	Loom	1827	7.202680067001675	1.5075376884422111	13.822525597269625	Loom + shock	Loom	1827	29.98324958123953	28.30820770519263	47.44027303754266
Loom + shock	Loom	2267	16.387959866220736	1.5025041736227045	51.67785234899329	Loom + shock	Loom	2267	78.09364548494983	0	0
Loom + shock	Loom	2271	11.241610738255034	0.33557046979865773	30.65326633165829	Loom + shock	Loom	2271	93.79194630872483	0	0
Loom + shock	Loom	7890	26.443768996960486	9.60961	33.633633633633636	Loom + shock	Loom	7890	82.67477203647417	10.21021021021021	0
Loom + shock	Loom	7894	54.7112	33.333333333333336	36.03603603603604	Loom + shock	Loom	7894	79.33130699088146	0	0
Loom + shock	Loom	7898	45.75757575757576	9.90991	78.07807807807808	Loom + shock	Loom	7898	87.87878787878788	0.3003003003003003	70.57057057057057
Figure 1i
Freezing						Sheltering
Group	stage	Mouse	Test 1	Test 2	Test 3	Group	stage	Mouse	Test 1	Test 2	Test 3
Shock only	Hab	7888	2.121212121212121	9.30931	23.123123123123122	Shock only	Hab	7888	13.333333333333334	0	0
Shock only	Hab	7889	3.0303030303030303	6.006006006006006	8.108108108108109	Shock only	Hab	7889	23.636363636363637	2.4024024024024024	3.6036036036036037
Shock only	Hab	7892	4.878048780487805	3.6036036036036037	26.426426426426428	Shock only	Hab	7892	62.5	15.015015015015015	39.33933933933934
Shock only	Hab	7893	4.242424242424242	9.30931	58.734939759036145	Shock only	Hab	7893	36.96969696969697	13.813813813813814	2.4096385542168677
Shock only	Hab	7896	1.2121212121212122	11.11111111111111	30.63063063063063	Shock only	Hab	7896	1.2121212121212122	6.006006006006006	27.92792792792793
Shock only	Hab	7897	11.854103343465045	3.6036036036036037	14.714714714714715	Shock only	Hab	7897	24.924012158054712	33.033033033033036	5.7057057057057055
Shock only	Hab	8508	3.3333333333333335	29.09090909090909	43.333333333333336	Shock only	Hab	8508	0.6666666666666666	21.818181818181817	85.66666666666667
Shock only	Hab	8509	15.333333333333334	16.265060240963855	34.11371237458194	Shock only	Hab	8509	62.666666666666664	29.819277108433734	21.73913043478261
Shock only	Hab	8510	9.333333333333334	5.151515151515151	29.765886287625417	Shock only	Hab	8510	0	0	44.147157190635454
Shock only	Hab	8511	30	13.855421686746988	18.666666666666668	Shock only	Hab	8511	17.666666666666668	59.93975903614458	57.333333333333336
Shock only	Hab	8512	16.333333333333332	10.51051051051051	36.91275167785235	Shock only	Hab	8512	8	32.732732732732735	11.073825503355705
Shock only	Hab	8513	15.666666666666666	11.711711711711711	14.765100671140939	Shock only	Hab	8513	5	48.948948948948946	44.29530201342282
Shock only	Loom	7888	37.878787878787875	4.504504504504505	18.61861861861862	Shock only	Loom	7888	33.93939393939394	18.61861861861862	0
Shock only	Loom	7889	17.272727272727273	5.7057057057057055	30.93093093093093	Shock only	Loom	7889	73.63636363636364	13.813813813813814	0
Shock only	Loom	7892	29.26829268292683	4.504504504504505	6.606606606606607	Shock only	Loom	7892	89.32926829268293	5.405405405405405	29.12912912912913
Shock only	Loom	7893	37.878787878787875	6.306306306306307	56.325301204819276	Shock only	Loom	7893	91.21212121212122	35.13513513513514	0
Shock only	Loom	7896	13.93939393939394	29.42942942942943	22.822822822822822	Shock only	Loom	7896	95.45454545454545	0	8.108108108108109
Shock only	Loom	7897	20.66869300911854	11.411411411411411	13.513513513513514	Shock only	Loom	7897	77.50759878419453	24.324324324324323	30.03003003003003
Shock only	Loom	8508	63	13.636363636363637	28.666666666666668	Shock only	Loom	8508	81.33333333333333	0	0
Shock only	Loom	8509	52.666666666666664	12.951807228915662	25.752508361204015	Shock only	Loom	8509	85.33333333333333	8.433734939759036	0
Shock only	Loom	8510	70	5.454545454545454	30.76923076923077	Shock only	Loom	8510	0	0	0
Shock only	Loom	8511	35	4.518072289156627	48.333333333333336	Shock only	Loom	8511	24.333333333333332	43.975903614457835	47
Shock only	Loom	8512	85.33333333333333	13.813813813813814	44.29530201342282	Shock only	Loom	8512	87	0	0
Shock only	Loom	8513	49	12.912912912912914	20.80536912751678	Shock only	Loom	8513	65.66666666666667	36.63663663663664	51.34228187919463
Figure 1l
Freezing						Sheltering
Group	stage	Mouse	Test 1	Test 2	Test 3	Group	stage	Mouse	Test 1	Test 2	Test 3
Shock only	Hab	2513	13.987473903966597	10.020876826722338	13.987473903966597	Shock only	Hab	2513	15.031315240083508	0	0.4175365344467641
Shock only	Hab	2515	27.55741127348643	4.384133611691023	12.108559498956158	Shock only	Hab	2515	17.11899791231733	3.9665970772442587	34.864300626304804
Shock only	Hab	2517	28.810020876826723	24.63465553235908	17.745302713987474	Shock only	Hab	2517	30.062630480167016	1.0438413361169103	0
Shock only	Hab	2568	9.603340292275574	20.041753653444676	20.668058455114824	Shock only	Hab	2568	11.273486430062631	0	0
Shock only	Hab	2878	17.32776617954071	27.34864300626305	42.79749478079332	Shock only	Hab	2878	22.546972860125262	0.6263048016701461	37.578288100208766
Shock only	Hab	2880	25.260960334029228	9.394572025052192	23.59081419624217	Shock only	Hab	2880	0	5.845511482254698	0
Shock only	Hab	2882	10.22964509394572	8.559498956158665	41.96242171189979	Shock only	Hab	2882	0	0.20876826722338204	8.977035490605427
Shock only	Hab	2934	13.36116910229645	27.34864300626305	23.38204592901879	Shock only	Hab	2934	0	6.471816283924843	0
Shock only	Hab	2936	24.008350730688935	29.227557411273487	34.864300626304804	Shock only	Hab	2936	19.832985386221296	19.41544885177453	0
Shock only	Loom	2513	9.394572025052192	7.306889352818372	38.20459290187891	Shock only	Loom	2513	0	2.2964509394572024	0
Shock only	Loom	2515	67.84968684759916	9.1858	3.1315240083507305	Shock only	Loom	2515	88.309	54.07098121085595	2.7139874739039667
Shock only	Loom	2517	1.2526096033402923	11.899791231732777	25.678496868475992	Shock only	Loom	2517	0	0	0
Shock only	Loom	2568	16.910229645093946	23.59081419624217	31.73277661795407	Shock only	Loom	2568	36.95198329853862	46.34655532359081	0
Shock only	Loom	2878	28.39248434237996	33.82045929018789	25.052192066805844	Shock only	Loom	2878	23.59081419624217	51.98329853862213	0
Shock only	Loom	2880	8.559498956158665	13.987473903966597	26.51356993736952	Shock only	Loom	2880	8.350730688935283	5.010438413361169	0
Shock only	Loom	2882	22.546972860125262	12.108559498956158	53.65344467640919	Shock only	Loom	2882	64.30062630480167	0	0
Shock only	Loom	2934	10.020876826722338	4.801670146137787	13.987473903966597	Shock only	Loom	2934	6.680584551148225	1.4613778705636744	17.745302713987474
Shock only	Loom	2936	18.37160751565762	6.054279749478079	46.76409185803758	Shock only	Loom	2936	0	0	0
Figure 1m
Freezing						Sheltering
Group	stage	Mouse	Test 1	Test 2	Test 3	Group	stage	Mouse	Test 1	Test 2	Test 3
Dim + shock	Hab	2514	20.041753653444676	19.206680584551147	7.09812	Dim + shock	Hab	2514	37.995824634655534	11.064718162839249	4.384133611691023
Dim + shock	Hab	2516	7.933194154488517	9.1858	22.338204592901878	Dim + shock	Hab	2516	30.68893528183716	0	0
Dim + shock	Hab	2567	27.76617954070981	11.482254697286013	23.38204592901879	Dim + shock	Hab	2567	71.18997912317327	16.49269311064718	0
Dim + shock	Hab	2572	9.1858	16.49269311064718	4.175365344467641	Dim + shock	Hab	2572	3.757828810020877	34.029227557411275	0
Dim + shock	Hab	2877	7.515657620041754	16.075156576200417	28.60125260960334	Dim + shock	Hab	2877	15.24008350730689	0	0
Dim + shock	Hab	2879	16.493055555555557	43.84133611691023	23.75	Dim + shock	Hab	2879	0	0	24.791666666666668
Dim + shock	Hab	2881	17.53653444676409	39.66597077244259	22.129436325678498	Dim + shock	Hab	2881	76.82672233820459	87.68267223382045	37.78705636743215
Dim + shock	Hab	2933	12.31732776617954	23.799582463465555	13.987473903966597	Dim + shock	Hab	2933	0	0	10.020876826722338
Dim + shock	Hab	2935	21.29436325678497	22.338204592901878	25.887265135699373	Dim + shock	Hab	2935	11.064718162839249	23.59081419624217	0
Dim + shock	Loom	2514	33.61169102296451	20.668058455114824	14.613778705636744	Dim + shock	Loom	2514	43.63256784968685	10.647181628392484	0.6263048016701461
Dim + shock	Loom	2516	17.954070981210855	31.73277661795407	37.160751565762006	Dim + shock	Loom	2516	0	7.09812	8.14196
Dim + shock	Loom	2567	23.799582463465555	7.09812	26.096033402922757	Dim + shock	Loom	2567	27.34864300626305	0	0
Dim + shock	Loom	2572	49.26931106471816	17.32776617954071	38.83089770354906	Dim + shock	Loom	2572	69.72860125260961	22.129436325678498	27.76617954070981
Dim + shock	Loom	2877	25.46972860125261	31.106471816283925	23.38204592901879	Dim + shock	Loom	2877	31.73277661795407	3.757828810020877	0
Dim + shock	Loom	2879	13.88888888888889	35.281837160751564	52.291666666666664	Dim + shock	Loom	2879	22.916666666666668	9.1858	68.95833333333333
Dim + shock	Loom	2881	14.613778705636744	20.25052192066806	14.613778705636744	Dim + shock	Loom	2881	32.150313152400834	16.2839	43.84133611691023
Dim + shock	Loom	2933	64.09185803757829	28.810020876826723	18.16283924843424	Dim + shock	Loom	2933	88.51774530271399	0	0
Dim + shock	Loom	2935	4.384133611691023	13.152400835073069	22.129436325678498	Dim + shock	Loom	2935	20.876826722338205	29.64509394572025	32.77661795407098

## Sheet: Fig2
Figure 2e
Area under curve "loom + shock" SC
Group	Stage	Mouse	Test 1	Test 2	Test 3
Ext-Reinst	Post-loom	7532	0.24670831762967071	2.399727963390592	1.2831425144679944
Ext-Reinst	Post-loom	7534	3.224669392599213	2.0283051370081924	-2.90674
Ext-Reinst	Post-loom	7991			-0.499888
Ext-Reinst	Post-loom	8493	6.806208733217284	1.6965312954687564	0.5619266074353941
Ext-Reinst	Post-loom	8501	14.614	0.0317077	-0.37117
Ext-Reinst	Post-loom	8503		-0.903089	2.6040153533690917
Ext-Reinst	Post-loom	8505	8.326483862548647	-1.35114	-2.68295
Ext-Reinst	Post-loom	8515	2.6263935206484237	0.4985305925855409	0.6050778415329086
Ext-Reinst	Pre-loom	7532	0.0929915	-2.0031	-0.414924
Ext-Reinst	Pre-loom	7534	-1.48095	-0.390053	6.7191421780055585
Ext-Reinst	Pre-loom	7991			1.8734915568462696
Ext-Reinst	Pre-loom	8493	-3.13434	-1.32629	-1.52293
Ext-Reinst	Pre-loom	8501	-3.33376	0.070263	0.620007
Ext-Reinst	Pre-loom	8503		-0.100228	-1.28342
Ext-Reinst	Pre-loom	8505	-4.04424	-0.609148	-1.04832
Ext-Reinst	Pre-loom	8515	-1.96297	0.5369917369947673	0.7852469827305163
Figure 2k
Area under curve "shock only" SC
Group	Stage	Mouse	Test 1	Test 2	Test 3
Shock only	Post-loom	7991	13.083197655452569	0.9474943762409365	3.4256632387141743
Shock only	Post-loom	7994	1.336315835170693	-0.167498	0.10714532896147566
Shock only	Post-loom	8492	-0.246424	-0.00577383	0.739068
Shock only	Post-loom	8496	-0.415533	3.8673	-0.303408
Shock only	Post-loom	8502	1.3294039140346663	-0.287317	-1.44905
Shock only	Post-loom	8504	5.403977919554688	0.47756207410436335	-0.0497489
Shock only	Post-loom	8514	2.3629878595400595	-0.473508	-0.047259
Shock only	Post-loom	8517	5.43002	-0.163847	1.58562
Shock only	Pre-loom	7991	-9.60383	-0.483118	0.17497786790438835
Shock only	Pre-loom	7994	-0.78628	0.5809203018629008	0.12458406713301062
Shock only	Pre-loom	8492	0.7944882209986485	-0.146522	0.275714
Shock only	Pre-loom	8496	0.0796336	-2.24546	0.8998034636833343
Shock only	Pre-loom	8502	-0.707769	0.094665	-1.32088
Shock only	Pre-loom	8504	-2.82427	1.7476689340358873	0.6400722019953056
Shock only	Pre-loom	8514	-0.918643	-0.146148	-1.34904
Shock only	Pre-loom	8517	-1.78833	0.2691765363444141	-0.964985

## Sheet: Fig3
Figure 3d
Re-exposure vs. no re-exposure, c-Fos+/DAPI+
Condition	Mouse	PAGdl	PAGdm	PAGl	PAGvl	SCd	SCi	SCs	dCA1	dCA3	dDG	vCA1	vCA3	vDG
No reexp	1189	0.0400726	0.0382911	0.0430529	0.0294786	0.0178923	0.0187865	0.0445399				0.042145406499999996	0.015384239000000001	0.0120802
No reexp	1191	0.0205184	0.0236512	0.0203494		0.0113627	0.011500723124999999	0.0367287	0.108214	0.0830593	0.0359163	0.0388949	0.030988565500000002	0.0127078
No reexp	1193	0.0214563	0.0266545	0.029057810500000003	0.0441735	0.014509659000000001	0.0166201	0.0512122	0.154595	0.0732386	0.0503574	0.060469495750000005	0.0246713	0.0138571
No reexp	1195	0.0205843	0.023233750749999997	0.0280901	0.02798	0.0157295	0.0182554	0.0420904	0.0681374	0.068582	0.0335233	0.0416029	0.0360827	0.018333369999999998
No reexp	1197	0.00971123	0.018959066333333333	0.013795047999999999	0.0150352	0.00878277	0.00761642	0.0233389	0.176772	0.0702869	0.039110085749999995	0.0532963	0.011879	0.00962404
No reexp	1199	0.0112016	0.025402314000000002	0.019675019166666665	0.0269341	0.00708321	0.00998415	0.025318447499999997	0.058302334500000004	0.0446967	0.030488388499999998	0.0536696	0.0226771	0.013726256999999999
Reexp	1188	0.0245216	0.0168105	0.0337881	0.0372596	0.026281257600000003	0.0286888	0.0736579				0.155192	0.049824718500000004	0.0291974
Reexp	1190								0.0728162	0.0205779	0.0324883	0.0206204	0.00805336	0.00984923
Reexp	1192	0.0301869	0.0374946	0.026315	0.0409965	0.0158765	0.0159752	0.049679764599999995	0.12704149450000002	0.0702805	0.0317094	0.0498333	0.0175794	0.010567311499999999
Reexp	1194	0.0245392	0.0469506	0.042679660499999994	0.0886653	0.020072	0.0247721	0.0753417
Reexp	1196	0.016520623999999998	0.0205601	0.0280091		0.0133136	0.0104689	0.0216549	0.0397156	0.0404533	0.0313948	0.0511	0.0253403	0.016917829500000002
Reexp	1198	0.016019753333333334	0.016400394333333332	0.0232991	0.0116985	0.0124114	0.00898894	0.0401419	0.13157977324999998	0.0433614	0.031939932750000004	0.0508315	0.0253485	0.0087222
Figure 3e
Re-exposure vs. no re-exposure, c-Fos+EYFP+/EYFP+
Condition	Mouse	PAGdl	PAGdm	PAGl	PAGvl	SCd	SCi	SCs	dCA1	dCA3	dDG	vCA1	vCA3	vDG
No reexp	1189	0.25	0.46875	0.4025974025974026	0.24390243902439024	0.4507042253521127	0.3137254901960784	0.4413793103448276				0.2857142857142857	0.0833333	0.2765957446808511
No reexp	1191	0.45454545454545453	0.3055555555555556	0.3389830508474576		0.42105263157894735	0.2882882882882883	0.43043478260869567	0.125	0	0.13559322033898305	0.4444444444444444	0.3333333333333333	0.075
No reexp	1193	0.21428571428571427	0.38095238095238093	0.35443037974683544	0.2857142857142857	0.3717948717948718	0.3448275862068966	0.4494949494949495	0.2	0.5	0.12	0.1875	0	0.0392157
No reexp	1195	0.5263157894736842	0.4375	0.46078431372549017	0	0.4666666666666667	0.4105263157894737	0.4815950920245399	0.15384615384615385	0.25	0.0169492	0.125	0.375	0.2571428571428571
No reexp	1197	0.35714285714285715	0.3	0.34545454545454546	0.2222222222222222	0.3076923076923077	0.21153846153846154	0.3888888888888889	0.2727272727272727	0.2	0.029411764705882353	0.14285714285714285	0	0.0666667
No reexp	1199	0.18181818181818182	0.45454545454545453	0.373134	0.23529411764705882	0.2647058823529412	0.30120481927710846	0.3772455089820359	0.1		0.0833333	0.4444444444444444	0	0.42857142857142855
Reexp	1188	0.42857142857142855	0.5	0.3893805309734513	0.4166666666666667	0.35714285714285715	0.3358208955223881	0.6305970149253731				0.5	0	0.125
Reexp	1190								0	0	0.0196078		0	0
Reexp	1192	0.4642857142857143	0.3488372093023256	0.45161290322580644	0.6428571428571429	0.4084507042253521	0.3769230769230769	0.5639810426540285	0.1	0	0.0833333	0.5925925925925926	0	0.11940298507462686
Reexp	1194	0.42857142857142855	0.5714285714285714	0.5384615384615384	0.7	0.40625	0.2549019607843137	0.6074766355140186
Reexp	1196	0.2857142857142857	0.4	0.3333333333333333		0.5555555555555556	0.3	0.5492957746478874	0.2	0	0	0.6153846153846154	0.0833333	0.25
Reexp	1198	0.5	0.625	0.39655172413793105	0.1111111111111111	0.6829268292682927	0.3404255319148936	0.581152	0.14285714285714285	0	0.04	0.7272727272727273	0.2	0
Figure 3f
Extinction vs. innate, c-Fos+/DAPI+
Condition	Mouse	PAGdl	PAGdm	PAGl	PAGvl	SCd	SCi	SCs	dCA1	dCA3	dDG	vCA1	vCA3	vDG
Ctrl	621								0.17029	0.20082	0.0434656
Ctrl	623	0.0683991	0.0728832	0.0577981		0.0426213	0.0448588	0.0776327	0.12925964199999998	0.16225532966666667	0.0427505	0.12610414916666665	0.0587288	0.016665806833333335
Ctrl	632	0.0595453	0.0458819	0.0621373		0.0466026	0.0403842	0.130942	0.0480067	0.19008110983333334	0.044046
Ctrl	634	0.0552966	0.0666345	0.0400792		0.0281019	0.019443508499999998	0.0447573	0.0318602	0.123572	0.0322456	0.0537987	0.0863989	0.019173707999999998
Ctrl	636	0.0535157	0.0674775	0.0558373		0.034721099000000005	0.0299464	0.0620798	0.0805921	0.149598	0.0322568	0.0815998	0.12865037099999999	0.0159737
Ctrl	1108	0.0264125	0.031880399999999996	0.0316333	0.0523345	0.0201706	0.0219743	0.0573053	0.0683333	0.0563071	0.030802649666666668	0.028943671500000004	0.119964	0.0127248
Ctrl	1110	0.022801	0.0315237	0.0306484	0.0118292	0.0171818	0.0301464	0.0810553	0.0994042	0.0732255	0.0260622	0.0861944	0.0449265	0.011016529833333335
Ctrl	1114	0.0458556	0.0232269	0.0395874	0.0695397	0.022387234250000002	0.022002	0.0628464	0.044316548000000004	0.0494775	0.0235314	0.050074523333333336	0.0345892	0.017872741666666667
Ext	631								0.138322	0.19822	0.056145
Ext	633	0.0287302	0.0578274	0.049361460999999995		0.0280361	0.0354679	0.0895741	0.0837005	0.194577	0.0435851
Ext	635								0.0733211	0.14033142999999998	0.041914151000000004
Ext	637	0.029798	0.0497653	0.0462189		0.0168392	0.0116345	0.0426527	0.0314782	0.113192	0.0337318	0.0523475	0.275943	0.012797989249999999
Ext	1109	0.0245892	0.024776	0.0217295	0.035680606000000004	0.014299282166666668	0.020046	0.0429231	0.0583582	0.0717186	0.0266985	0.10634434000000001	0.0411098	0.0139578
Ext	1111	0.0216819	0.029816487000000003	0.034312466166666666	0.048146580999999994	0.0247892	0.0263527	0.0686774	0.120339	0.12528	0.0387308	0.0906642	0.0544757	0.0209991
Ext	1113	0.013636194166666666	0.012424660333333332	0.0181478	0.0318603	0.013646592999999999	0.0225117	0.057530862375000005	0.0600315	0.103624	0.0305314	0.041991364999999996	0.0651508	0.0224683
Figure 3g
Extinction vs. innate,c-Fos+EYFP+/EYFP+
Condition	Mouse	PAGdl	PAGdm	PAGl	PAGvl	SCd	SCi	SCs	dCA1	dCA3	dDG	vCA1	vCA3	vDG
Ctrl	621								0.125	0.13333333333333333	0.058823529411764705
Ctrl	623	0.6923076923076923	0.5	0.5714285714285714		0.6363636363636364	0.69	0.7394957983193278	0.0909091	0.2857142857142857	0.21052631578947367	0.5925925925925926	0	0.27586206896551724
Ctrl	632	0.5	0.8181818181818182	0.45454545454545453		0.6875	0.5806451612903226	0.5714285714285714	0.21428571428571427	0	0.25
Ctrl	634	1	0.8	0.5833333333333334		0.6666666666666666	0.45454545454545453	0.5882352941176471	0	0	0.0571429	0.21818181818181817	0.3333333333333333	0.375
Ctrl	636	1		0.6		0.5	0.6666666666666666	0.375	0.2222222222222222	0.25	0.058823529411764705	0.5263157894736842	0.3333333333333333	0.34782608695652173
Ctrl	1108	0.5897435897435898	0.5795454545454546	0.515625	0.40350877192982454	0.5531914893617021	0.5303867403314917	0.7296037296037297	0.3333333333333333	0	0.022727272727272728	0.2777777777777778	0.41935483870967744	0.13333333333333333
Ctrl	1110	0.2857142857142857	0.4423076923076923	0.366412	0.25	0.4230769230769231	0.37142857142857144	0.5595854922279793	0.2777777777777778	0	0.0720721	0.2	0.2	0.0666667
Ctrl	1114	0.475	0.6056338028169014	0.43820224719101125	0.3488372093023256	0.6201550387596899	0.4327731092436975	0.5954692556634305	0.2857142857142857	0.5	0.0283019	0.18518518518518517	0.1	0.0291262
Ext	631								0.375		0.0285714
Ext	633	1	0.5454545454545454	0.5714285714285714		0.75	0.55	0.6794871794871795	0.3333333333333333	0.5	0.0526316
Ext	635								0	0.3333333333333333	0.125
Ext	637	0.17857142857142858	0.0909091	0.21739130434782608		0.375	0.20588235294117646	0.3673469387755102	0	0.3333333333333333	0.14285714285714285	0.0909091	0	0.0526316
Ext	1109	0.6363636363636364	0.45454545454545453	0.5	0.8571428571428571	0.5471698113207547	0.6178343949044586	0.7028985507246377	0.2	0	0.038961	0.5	0.14285714285714285	0.12121212121212122
Ext	1111	0.575	0.4375	0.47115384615384615	0.5555555555555556	0.6761904761904762	0.5477941176470589	0.6907894736842105	0.23809523809523808	0.36363636363636365	0.032432432432432434	0.42857142857142855	0.3	0.043478260869565216
Ext	1113	0.4230769230769231	0.41025641025641024	0.39	0.5185185185185185	0.52	0.4492753623188406	0.6653225806451613	0.1111111111111111	0.3333333333333333	0.020491803278688523	0.275	0	0.0744681
Figure 3h
Updated vs. innate, c-Fos+/DAPI+
Condition	Mouse	PAGdl	PAGdm	PAGl	PAGvl	SCd	SCi	SCs	dCA1	dCA3	dDG	vCA1	vCA3	vDG
Ext, shock + loom (reinst)	663	0.0309997	0.0304655	0.023769252999999997		0.0214406	0.00694925	0.0201049	0.12822447566666667	0.13109544233333334	0.0546241	0.13546957666666667	0.0770728	0.040578477333333335
Ext, shock + loom (reinst)	665	0.117361	0.103279	0.0611072		0.0611933	0.0297335	0.049874469000000005	0.0966675	0.103754	0.0412682	0.178175	0.109847	0.0404486
Ext, shock + loom (reinst)	667	0.0688022	0.0890264	0.0765407		0.069229	0.0305667	0.061514094000000005	0.12736231166666667	0.21029238183333332	0.050697420666666666	0.205742	0.13587513866666667	0.046583151749999996
Ext, shock + loom (reinst)	707								0.073128	0.0756657	0.0439677	0.0739549	0.0533303	0.027951077249999998
Ext, shock + loom (reinst)	997	0.011936463500000001	0.0142236	0.0272342	0.046044944500000004	0.0119053	0.010312149999999999	0.012360160500000002	0.00370241	0.0119107	0.014847767500000001
Ext, shock + loom (reinst)	1014	0.032247	0.0329741	0.0475903	0.0785025	0.028641582399999997	0.0233993	0.0589301
Ext, shock + loom (reinst)	1065	0.024378580666666667	0.0369245	0.045589184000000005	0.0308578	0.025469126666666664	0.028791488166666667	0.0704163	0.027185612999999997	0.00769262	0.0123869	0.0481966	0.0142292	0.0119471
Ext, shock + loom (reinst)	1071	0.0115881	0.019742371666666664	0.0210024		0.014140360250000001	0.0127052	0.030323751000000003	0.0377637	0.0673198	0.0320333	0.038767284750000006	0.0210363	0.00701006
Ext, shock + loom (reinst)	1082	0.00462516	0.00803	0.018163817000000002	0.041596109000000006	0.00698988	0.00682741	0.018297	0.107584	0.0613436	0.0313273	0.0293242	0.0207331	0.00860241
Ext, shock + loom (reinst)	1090	0.0286309	0.0497411	0.030124983166666664	0.0185094	0.026579096333333333	0.027387878833333334	0.0500853	0.0197739	0.00640404	0.0188491	0.0368947	0.0353302	0.0150645
Ext, shock + loom (reinst)	1092	0.0604089	0.0756251	0.0708784	0.0198814	0.051146366833333325	0.0405553	0.0965502	0.0707712	0.0678299	0.0380822	0.2145479686666667	0.0727847	0.0395956
Ext, shock only	1064	0.0163891	0.00812391	0.019149693000000002	0.0321003	0.0087311	0.00658917	0.0111887	0.00624366	0.00907206	0.0125505
Ext, shock only	1066	0.020284	0.014538	0.0267009	0.024408252999999998	0.0103589	0.00837117	0.0239725				0.018517520666666665	0.00621065	0.00523667
Ext, shock only	1068	0.00721363	0.00660887	0.00621734		0.00450709	0.00514721	0.0253482				0.0157711	0.00546868	0.00647695
Ext, shock only	1072								0.0498579	0.0289676	0.019439394999999998	0.046113432999999995	0.0224712	0.0168707
Ext, shock only	1091	0.014977068999999999	0.0509719	0.021184969499999998		0.0190644	0.0080936	0.0175887				0.0117107	0	0.000858509
Ext, shock only	1093	0.0270749	0.032209	0.049877705499999994		0.0312599	0.0276745	0.0332958
No ext, no shock	664	0.00818846	0.0199401	0.019427	0.0301405				0.132908	0.12850865350000001	0.054211
No ext, no shock	666	0.0222383	0.022747	0.0346281	0.0403382	0.0336318	0.0200596	0.036806714000000004	0.156409	0.14387	0.0497653	0.076614	0.0628643	0.0276542
No ext, no shock	668	0.0560025	0.040837	0.037082553000000004		0.034696756999999995	0.021305	0.058756985500000004	0.107988	0.099463	0.038619942000000004	0.0894038	0.0534267	0.027382547333333337
No ext, no shock	708	0.0260328	0.0271034	0.0319163	0.0371962				0.13528101533333334	0.134695	0.0641116	0.0791132	0.067649	0.0286537
No ext, no shock	1015	0.0163542	0.0320702	0.0241766	0.0372751	0.021269624166666667	0.015471073333333333	0.0292281	0.0729584	0.0345166	0.0234272	0.0310065	0.0225731	0.0130705
No ext, no shock	1016								0.11772991633333334	0.10572	0.028596444999999998
No ext, no shock	1033	0.0264468	0.0306131	0.029996306333333334		0.017626664666666667	0.010169003333333334	0.0415558	0.0568621	0.0706658	0.0331659	0.017853010500000002	0.0144139	0.0081881
No ext, no shock	1080	0.02455	0.0324492	0.027464628666666668	0.0212879	0.023794167999999997	0.0154104	0.033466115500000004	0.0287247	0.0597766	0.024867	0.0716906	0.0224975	0.00940967
Figure 3g
Updated vs. innate,c-Fos+EYFP+/EYFP+
Condition	Mouse	PAGdl	PAGdm	PAGl	PAGvl	SCd	SCi	SCs	dCA1	dCA3	dDG	vCA1	vCA3	vDG
Ext, shock + loom (reinst)	663	0	0	0.42857142857142855		0.3870967741935484	0.2857142857142857	0.4	0.21428571428571427	0.5	0.16455696202531644	0.5238095238095238	0.3333333333333333	0.2857142857142857
Ext, shock + loom (reinst)	665	0.6666666666666666	0.6	0.2857142857142857		0.627907	0.475	0.4883720930232558	0	0.16666666666666666	0	0.30952380952380953	0.25	0.0857143
Ext, shock + loom (reinst)	667	0.23076923076923078	0	0.4		0.4444444444444444	0.32142857142857145	0.2727272727272727	0.10526315789473684	0.2	0.027777777777777776	0.36666666666666664	0	0.20967741935483872
Ext, shock + loom (reinst)	707								0.26666666666666666	0.3333333333333333	0.030303030303030304	0.30434782608695654	0	0.24324324324324326
Ext, shock + loom (reinst)	997	0.42857142857142855	0.6666666666666666	0.3125	0.1875	0.6923076923076923	0.5	0.46153846153846156	0.25	0	0.0869565
Ext, shock + loom (reinst)	1014	0.43902439024390244	0.34782608695652173	0.572289	0.40384615384615385	0.5401459854014599	0.37992831541218636	0.58
Ext, shock + loom (reinst)	1065	0.3076923076923077	0.3793103448275862	0.47761194029850745	0.3	0.42105263157894735	0.33793103448275863	0.5219512195121951	0	0	0	0.625	0	0.10256410256410256
Ext, shock + loom (reinst)	1071	0.20833333333333334	0.22727272727272727	0.25		0.27835051546391754	0.2714285714285714	0.35348837209302325	0	0	0.0136986	0.2777777777777778	0.14285714285714285	0.0697674
Ext, shock + loom (reinst)	1082	0.45454545454545453	0.5333333333333333	0.3617021276595745	0.475	0.28888888888888886	0.20634920634920634	0.35074626865671643	0	0	0.015625	0.4	0	0.1
Ext, shock + loom (reinst)	1090	0.15384615384615385	0.38095238095238093	0.5121951219512195		0.34444444444444444	0.25	0.42356687898089174	0.1111111111111111	0	0.0333333	0.2641509433962264	0.2727272727272727	0.23333333333333334
Ext, shock + loom (reinst)	1092	0.5263157894736842	0.6	0.5897435897435898	0.14285714285714285	0.5478260869565217	0.43617021276595747	0.6313993174061433	0.0952381	0.42857142857142855	0.0483871	0.4090909090909091	0.1	0.2972972972972973
Ext, shock only	1064	0.3235294117647059	0.2	0.43902439024390244	0.375	0.13043478260869565	0.16666666666666666	0.34615384615384615	0.3333333333333333	0	0
Ext, shock only	1066	0.2222222222222222	0.375	0.32	0.3333333333333333	0.15384615384615385	0.2727272727272727	0.38095238095238093				0.0769231	0	0.038461538461538464
Ext, shock only	1068	0.0909091	0.16666666666666666	0.2		0.25925925925925924	0.2	0.5				0.14285714285714285	0	0
Ext, shock only	1072								0.16666666666666666	0.5	0.023255813953488372	0.3333333333333333	0	0
Ext, shock only	1091	0	0	0.18181818181818182		0.6	0.375	0.43478260869565216				0	0	0.034482758620689655
Ext, shock only	1093	0.375	0.6	0.3333333333333333		0.42857142857142855	0.5454545454545454	0.5384615384615384
No ext, no shock	664	0.5	1	0.5	0.25				0.3333333333333333	0.5	0.17391304347826086
No ext, no shock	666	0.5	0.8	0.43243243243243246	0.75	0.5909090909090909	0.43902439024390244	0.5662650602409639	0.1891891891891892	0.3076923076923077	0.21052631578947367	0.14285714285714285	0.5	0.4
No ext, no shock	668	0.6666666666666666	0.8	0.5		0.5	0.4583333333333333	0.68	0.29411764705882354	0.375	0.0862069	0.3	0.5	0.1111111111111111
No ext, no shock	708	0.75	0.6666666666666666	0	0				0.23076923076923078	0.3333333333333333	0.0851064	0	0	0.0909091
No ext, no shock	1015	0.5	0.7692307692307693	0.48	0.16666666666666666	0.532258	0.37362637362637363	0.45384615384615384	0.0769231	0.25	0.14285714285714285	0.1388888888888889	0	0.0925926
No ext, no shock	1016								0.0666667	0.125	0.0983607
No ext, no shock	1033	0.4230769230769231	0.39285714285714285	0.45		0.45348837209302323	0.26119402985074625	0.6348547717842323	0.13333333333333333	0.2857142857142857	0.0777778	0.3333333333333333	0.5	0.5
No ext, no shock	1080	0.6086956521739131	0.75	0.5	0.18181818181818182	0.4507042253521127	0.35964912280701755	0.6	0.2	0	0.0406504	0.0769231	0.25	0.0810811

## Sheet: Fig4
Figure 4f
FLiCRE "context label" during updating
Group	stage	Mouse	Test 1	Test 2	Test 3A	Test 3B
Hab label	Hab	846	2.0066889632107023	11.273486430062631	16.555183946488295	20.568561872909697
Hab label	Hab	848	17.75862068965517	8.977035490605427	47.74624373956594	2.1702838063439067
Hab label	Hab	852	45.31772575250836	4.384133611691023	5.175292153589315	62.43739565943239
Hab label	Hab	8886	3.8397328881469117	6.6778	38.898163606010016	36.39398998330551
Hab label	Hab	8925	74.24749163879599	16.05351170568562	52.086811352253754	54.59098497495826
Hab label	Hab	8938	7.011686143572621	19.86644407345576	12.186978297161936	63.43906510851419
Hab label	Hab	9350	16.86143572621035	4.340567612687813	16.86143572621035	46.74457429048414
Hab label	Hab	9353	24.040066777963272	10.535117056856187	25.709515859766277	23.20534223706177
Hab label	Hab	9362	29.215358931552586	12.687813021702839	54.09015025041736	15.692821368948247
Hab label	Loom	846	67.55852842809365	21.50313152400835	80.10033444816054	59.69899665551839
Hab label	Loom	848	75.51724137931035	22.964509394572026	75.79298831385643	50.91819699499165
Hab label	Loom	852	81.77257525083613	16.075156576200417	18.530884808013354	48.580968280467445
Hab label	Loom	8886	34.390651085141904	15.025041736227045	75.95993322203672	71.11853088480801
Hab label	Loom	8925	50.33444816053512	11.036789297658864	68.44741235392321	68.78130217028381
Hab label	Loom	8938	44.24040066777963	15.692821368948247	17.362270450751254	56.92821368948247
Hab label	Loom	9350	44.574290484140235	15.525876460767947	42.07011686143573	64.7746
Hab label	Loom	9353	34.5576	24.414715719063544	47.913188647746246	55.425709515859765
Hab label	Loom	9362	52.42070116861436	11.686143572621035	65.27545909849749	49.08180300500835
Figure 4h
FLiCRE "loom label" during updating
Group	stage	Mouse	Test 1	Test 2	Test 3A	Test 3B
Loom label	Hab	847	13.689482470784641	22.964509394572026	52.92153589315526	21.535893155258766
Loom label	Hab	849	4.3478260869565215	2.2964509394572024	53.75626043405676	18.363939899833056
Loom label	Hab	853	3.672787979966611	13.18864774624374	39.89983305509182	44.073455759599334
Loom label	Hab	8887	3.005008347245409	9.181969949916528	69.1152	18.530884808013354
Loom label	Hab	8924	12.520868113522537	4.013377926421405	55.25876460767947	24.040066777963272
Loom label	Hab	8937	29.431438127090303	0.6688963210702341	12.020033388981636	24.37395659432387
Loom label	Hab	9318	23.745819397993312	12.37458193979933	24.540901502504173	15.358931552587647
Loom label	Hab	9358	12.020033388981636	1.3377926421404682	16.026711185308848	5.342237061769616
Loom label	Hab	9361	29.096989966555185	3.1719532554257097	1.1686143572621035	13.689482470784641
Loom label	Loom	847	13.021702838063439	4.175365344467641	49.58263772954925	77.46243739565944
Loom label	Loom	849	35.45150501672241	5.427974947807933	78.13021702838063	54.59098497495826
Loom label	Loom	853	52.587646076794655	1.5025041736227045	83.63939899833055	53.08848080133556
Loom label	Loom	8887	28.213689482470784	32.053422370617696	28.547579298831387	81.13522537562605
Loom label	Loom	8924	30.884808013355592	8.695652173913043	24.540901502504173	65.9432
Loom label	Loom	8937	52.34113712374582	5.852842809364549	14.357262103505843	6.010016694490818
Loom label	Loom	9318	42.80936454849498	18.06020066889632	59.59933222036728	92.82136894824708
Loom label	Loom	9358	36.39398998330551	10.033444816053512	23.03839732888147	24.540901502504173
Loom label	Loom	9361	64.04682274247492	19.532554257095157	29.88313856427379	59.59933222036728
Figure 4k
FLiCRE "context label" during innate looming session
Group	stage	Mouse	Test 1A	Test 1B	Test 2A	Test 2B	Test 3A	Test 3B
Innate Hab label	Hab	835	31.719532554257096	10.18363939899833	8.361204013377927	28.59531772575251	24.540901502504173	23.20534223706177
Innate Hab label	Hab	839	13.36116910229645	7.724425887265136	7.306889352818372	7.306889352818372	29.853862212943632	77.03549060542798
Innate Hab label	Hab	841	10.438413361169102	16.2839	31.218697829716195	8.180300500834724	24.008350730688935	23.59081419624217
Innate Hab label	Hab	851	6.680584551148225	25.887265135699373	40.7098	25.887265135699373	34.583333333333336	10.833333333333334
Innate Hab label	Hab	1052	0	12.207357859531772	20.70116861435726	37.39565943238731	16.555183946488295	42.80936454849498
Innate Hab label	Hab	1053	7.846410684474123	16.52754590984975	15.692821368948247	8.848080133555927	62.004175365344466	27.76617954070981
Innate Hab label	Hab	1054	13.18864774624374	6.510851419031719	9.16955	2.7681660899653977	33.40292275574113	24.217118997912316
Innate Hab label	Hab	1056	19.62421711899791	34.65553235908142	7.306889352818372	1.6701461377870563	70.14613778705636	15.24008350730689
Innate Hab label	Loom	835	33.389	48.74791318864774	51.50501672240803	13.210702341137123	56.76126878130217	60.43405676126878
Innate Hab label	Loom	839	65.34446764091858	44.676409185803756	27.139874739039666	45.72025052192067	39.03966597077244	88.51774530271399
Innate Hab label	Loom	841	35.49060542797495	27.139874739039666	28.547579298831387	14.023372287145243	53.86221294363257	55.53235908141962
Innate Hab label	Loom	851	49.26931106471816	41.127348643006265	47.390396659707726	40.50104384133612	67.08333333333333	43.958333333333336
Innate Hab label	Loom	1052	51.83946488294314	73.57859531772576	41.068447412353926	40.06677796327212	53.17725752508361	70.23411371237458
Innate Hab label	Loom	1053	35.89315525876461	50.58430717863105	9.515859766277128	6.844741235392321	43.84133611691023	59.707724425887264
Innate Hab label	Loom	1054	21.535893155258766	21.035058430717864	3.9792387543252596	5.017301038062284	39.03966597077244	27.55741127348643
Innate Hab label	Loom	1056	32.77661795407098	26.51356993736952	8.559498956158665	5.219206680584551	84.55114822546973	78.49686847599165
Figure 4h
FLiCRE "loom label" during innate looming session
Group	stage	Mouse	Test 1A	Test 1B	Test 2A	Test 2B	Test 3A	Test 3B
Innate Loom label	Hab	838	8.14196	16.701461377870565	5.416666666666667	6.041666666666667	13.84083044982699	14.878892733564014
Innate Loom label	Hab	843	14.156079854809438	20.326678765880217	11.899791231732777	39.24843423799582	18.37160751565762	17.11899791231733
Innate Loom label	Hab	9445	42.57095158597663	19.86644407345576	1.669449081803005	0	14.162348877374784	60.79447322970639
Innate Loom label	Hab	9483	9.866220735785953	20.234113712374583	11.531531531531531	20.36036036036036	23.593466424682397	37.023593466424686
Innate Loom label	Hab	9495	3.005008347245409	13.52253756260434	24.540901502504173	14.023372287145243	29.853862212943632	53.02713987473904
Innate Loom label	Hab	9500	33.7229	19.86644407345576	18.864774624373958	6.010016694490818	12.31732776617954	57.20250521920668
Innate Loom label	Hab	9564	8.681135225375627	11.519198664440735	10.517529215358932	18.697829716193656	51.53707052441229	74.68354430379746
Innate Loom label	Hab	9566	3.5058430717863107	19.36560934891486	35.89315525876461	3.1719532554257097	12.522686025408348	11.796733212341199
Innate Loom label	Loom	838	43.42379958246347	62.63048016701461	26.041666666666668	28.333333333333332	28.027681660899653	33.910034602076124
Innate Loom label	Loom	843	57.53176043557169	53.901996370235935	18.37160751565762	26.51356993736952	24.843423799582464	45.72025052192067
Innate Loom label	Loom	9445	17.696160267111853	61.101836393989984	21.869782971619365	4.006677796327212	23.488773747841105	79.44732297063904
Innate Loom label	Loom	9483	57.19063545150502	63.04347826086956	12.432432432432432	15.855855855855856	25.226860254083483	58.62068965517241
Innate Loom label	Loom	9495	31.552587646076795	30.38397328881469	2.337228714524207	13.856427378964941	62.004175365344466	58.66388308977035
Innate Loom label	Loom	9500	48.24707846410684	67.7796	17.696160267111853	28.714524207011685	55.11482254697286	71.39874739039666
Innate Loom label	Loom	9564	23.706176961602672	32.220367278797994	24.040066777963272	25.041736227045075	22.60397830018083	72.33273056057867
Innate Loom label	Loom	9566	38.56427378964941	23.53923205342237	13.689482470784641	7.011686143572621	29.58257713248639	55.53539019963702

## Sheet: S1_Fig
Figure S1b
Freezing				Sheltering
Group	stage	Mouse	Test	Group	stage	Mouse	Test
No shelter	Hab	4999	3.3389	No shelter	Hab	4999	0
No shelter	Hab	5000	44.24040066777963	No shelter	Hab	5000	0
No shelter	Hab	5001	17.333333333333332	No shelter	Hab	5001	0
No shelter	Hab	5002	33.7229	No shelter	Hab	5002	0
No shelter	Hab	5003	12.5	No shelter	Hab	5003	0
No shelter	Hab	5004	18.333333333333332	No shelter	Hab	5004	0
No shelter	Hab	5005	9.84975	No shelter	Hab	5005	0
No shelter	Hab	5006	20.534223706176963	No shelter	Hab	5006	0
No shelter	Loom	4999	61.602671118530886	No shelter	Loom	4999	0
No shelter	Loom	5000	72.78797996661102	No shelter	Loom	5000	0
No shelter	Loom	5001	58.166666666666664	No shelter	Loom	5001	0
No shelter	Loom	5002	60.76794657762938	No shelter	Loom	5002	0
No shelter	Loom	5003	74.83333333333333	No shelter	Loom	5003	0
No shelter	Loom	5004	52.333333333333336	No shelter	Loom	5004	0
No shelter	Loom	5005	80.80133555926544	No shelter	Loom	5005	0
No shelter	Loom	5006	47.412353923205345	No shelter	Loom	5006	0
Shelter	Hab	262	14.023372287145243	Shelter	Hab	262	11.018363939899833
Shelter	Hab	263	0	Shelter	Hab	263	0
Shelter	Hab	264	4.006677796327212	Shelter	Hab	264	2.337228714524207
Shelter	Hab	265	6.6778	Shelter	Hab	265	4.173622704507513
Shelter	Hab	266	10.851419031719532	Shelter	Hab	266	17.529215358931552
Shelter	Hab	267	10.851419031719532	Shelter	Hab	267	20.36727879799666
Shelter	Hab	268	30.38397328881469	Shelter	Hab	268	0
Shelter	Hab	269	24.37395659432387	Shelter	Hab	269	33.222
Shelter	Hab	270	12.520868113522537	Shelter	Hab	270	6.844741235392321
Shelter	Loom	262	57.095158597662774	Shelter	Loom	262	83.13856427378965
Shelter	Loom	263	66.9449	Shelter	Loom	263	78.29716193656094
Shelter	Loom	264	79.96661101836393	Shelter	Loom	264	97.6628
Shelter	Loom	265	40.06677796327212	Shelter	Loom	265	86.47746243739566
Shelter	Loom	266	55.09181969949916	Shelter	Loom	266	90.98497495826378
Shelter	Loom	267	46.07679465776294	Shelter	Loom	267	78.79799666110183
Shelter	Loom	268	36.22704507512521	Shelter	Loom	268	90.15025041736227
Shelter	Loom	269	77.12854757929883	Shelter	Loom	269	87.31218697829716
Shelter	Loom	270	73.28881469115191	Shelter	Loom	270	77.96327212020033
Figure S1e
Freezing					Sheltering
stage	Animals	Test 1	Test 2	Test 3	stage	Animals	Test 1	Test 2	Test 3
Post-loom	1_1831	0	0	0	Post-loom	1_1831	89.8133	13.9	6.83333
Post-loom	1_1833	40	30	20	Post-loom	1_1833	0	84.99	3.48
Post-loom	1_1837	50	20	20	Post-loom	1_1837	96.63	26.8933	18.9067
Post-loom	1_1839	70	40	10	Post-loom	1_1839	92.0767	34.0533	5.06667
Post-loom	1_1981	60	0	0	Post-loom	1_1981	27.08	15.16	10.0667
Post-loom	1_1983	30	0	0	Post-loom	1_1983	52.8333	6.68667	8.41333
Post-loom	1_1985	80	0	0	Post-loom	1_1985	95.2733	10.0933	5.08667
Pre-loom	1_1831	0	0	0	Pre-loom	1_1831	11.6533	17.44	15.1733
Pre-loom	1_1833	0	10	0	Pre-loom	1_1833	0	17.1467	0
Pre-loom	1_1837	10	0	0	Pre-loom	1_1837	30.66	32.0933	0
Pre-loom	1_1839	0	0	0	Pre-loom	1_1839	33.6733	0	6.67333
Pre-loom	1_1981	0	0	0	Pre-loom	1_1981	0	3.42	0
Pre-loom	1_1983	60	0	0	Pre-loom	1_1983	28.0333	8.42667	15.1
Pre-loom	1_1985	0	0	0	Pre-loom	1_1985	0	0	5.15333
Figure S1g
Freezing				Sheltering
Animals	Test 1	Test 2	Test 3	Animals	Test 1	Test 2	Test 3
1242	20	0	10	1242	81.8467	0	12.6033
1243	50	20	0	1243	67.8067	0	0
1348	90	0	20	1348	83.9867	0	0
1349	50	0	10	1349	92.12	0	0
1350	70	0	0	1350	94.4133	1.66667	0
1351	80	10	0	1351	96.03	5.09667	39.1333
1352	90	0	0	1352	83.1867	17.8	27.7667
Figure S1i
Freezing						Sheltering
Group	stage	Mouse	Test 1	Test 2	Test 3	Group	stage	Mouse	Test 1	Test 2	Test 3
Loom only	Hab	1821	2.680067001675042	4.0201005025125625	0.6825938566552902	Loom only	Hab	1821	22.613065326633166	26.298157453936348	20.648464163822524
Loom only	Hab	1823	6.197654941373535	2.684563758389262	0	Loom only	Hab	1823	52.09380234505863	18.959731543624162	1.340033500837521
Loom only	Hab	1825	7.8595317725752505	1.6722408026755853	22.972972972972972	Loom only	Hab	1825	1.6722408026755853	0	9.121621621621621
Loom only	Hab	1828	8.375209380234505	1.8425460636515913	22.09106239460371	Loom only	Hab	1828	57.45393634840871	0.8375209380234506	23.777403035413155
Loom only	Hab	1829	1.1764705882352942	7.525083612040134	17.32418524871355	Loom only	Hab	1829	5.882352941176471	5.183946488294314	17.838765008576328
Loom only	Hab	7887	3.3333333333333335	21.88449848024316	6.906906906906907	Loom only	Hab	7887	0	0	18.01801801801802
Loom only	Hab	7891	9.090909090909092	12.012012012012011	9.90991	Loom only	Hab	7891	0.30303030303030304	9.90991	6.306306306306307
Loom only	Hab	7895	0.9090909090909091	0.3003003003003003	11.11111111111111	Loom only	Hab	7895	0	0.9009009009009009	24.924924924924923
Loom only	Hab	8506	9	12.688821752265861	10.638297872340425	Loom only	Hab	8506	0	4.833836858006042	36.474164133738604
Loom only	Loom	1821	49.0787	3.1825795644891124	10.921501706484642	Loom only	Loom	1821	79.5645	17.922948073701843	6.313993174061434
Loom only	Loom	1823	16.24790619765494	0	21.608040201005025	Loom only	Loom	1823	84.42211055276383	16.610738255033556	12.89782244556114
Loom only	Loom	1825	27.25752508361204	0	14.02027027027027	Loom only	Loom	1825	77.25752508361204	0	0
Loom only	Loom	1828	20.435510887772196	24.79061976549414	3.709949409780776	Loom only	Loom	1828	40.53601340033501	35.34338358458962	0
Loom only	Loom	1829	23.865546218487395	5.852842809364549	0	Loom only	Loom	1829	78.31932773109244	16.220735785953178	0
Loom only	Loom	7887	63.63636363636363	6.686930091185411	13.213213213213214	Loom only	Loom	7887	73.93939393939394	0	0
Loom only	Loom	7891	13.333333333333334	20.42042042042042	14.414414414414415	Loom only	Loom	7891	49.39393939393939	16.816816816816818	7.807807807807808
Loom only	Loom	7895	49.696969696969695	32.132132132132135	23.723723723723722	Loom only	Loom	7895	89.697	14.414414414414415	4.804804804804805
Loom only	Loom	8506	71.33333333333333	26.283987915407856	8.51064	Loom only	Loom	8506	78	0	14.285714285714286
Figure S1l
Shock only					Dim + shock
stage	Mouse	Test 1	Test 2	Test 3	stage	Mouse	Test 1	Test 2	Test 3
Hab	2513	0	2.445803224013341	0	Hab	2514	0	0	0
Hab	2515	0	0.6670372429127293	0	Hab	2516	0	0	0.8893829905503057
Hab	2517	0	0	0	Hab	2567	0	2.2234574763757644	0
Hab	2568	0	1.7787659811006113	0	Hab	2572	0.6670372429127293	0	2.2234574763757644
Hab	2878	0	0	0	Hab	2877	0	0	0
Hab	2880	0	0.8893829905503057	0.8893829905503057	Hab	2879	1.1117287381878822	0.6670372429127293	0
Hab	2882	0	0	0	Hab	2881	0	0.8893829905503057	0
Hab	2934	0	0	0	Hab	2933	0.8893829905503057	0.11117287381878821	0
Hab	2936	0	0.44469149527515284	0	Hab	2935	0	0.6670372429127293	0
Loom	2513	14.555555555555555	2	0	Loom	2514	4.888888888888889	0.6666666666666667	0
Loom	2515	0	6.666666666666667	4.222222222222222	Loom	2516	5.111111111111112	0	0.8888888888888888
Loom	2517	0	0.4444444444444444	0	Loom	2567	10.444444444444445	0.8888888888888888	0
Loom	2568	4.666666666666667	0.8888888888888888	0	Loom	2572	2.2222222222222223	0.2222222222222222	0
Loom	2878	3.111111111111111	0	0	Loom	2877	0.4444444444444444	2.2222222222222223	0
Loom	2880	2	0.8888888888888888	1.1111111111111112	Loom	2879	3.7777777777777777	6.222222222222222	1.7777777777777777
Loom	2882	2.2222222222222223	0	0	Loom	2881	2	0	0
Loom	2934	0	0.6666666666666667	0	Loom	2933	0	7.000000000000001	0
Loom	2936	7.111111111111111	0.8888888888888888	0	Loom	2935	9.11111	0.2222222222222222	0

## Sheet: S2_Fig
Figure S2e
Area under curve "shock only" PAG
Group	Stage	Mouse	Test 1	Test 2	Test 3
Ext-Reinst	Post-loom	7086	1.530265942429721	0.28741582005136623	0.9616983183877411
Ext-Reinst	Post-loom	7088	0.8102681004375861	-0.777461	-0.500633
Ext-Reinst	Post-loom	7537	5.556676112015052	0.5061185650033393	-0.0538597
Ext-Reinst	Post-loom	7990	3.5286162989350647	0.7366636730149321	0.8254268125797488
Ext-Reinst	Post-loom	7996	2.044943050226997	0.3342216008826777	-0.123586
Ext-Reinst	Post-loom	7997	1.0703897146395938	-0.564803	0.018193218036148096
Ext-Reinst	Post-loom	8001	8.560636767607452	0.17569320463981553	0.20329031040803913
Ext-Reinst	Pre-loom	7086	-0.379146	-0.998011	0.012230809450586744
Ext-Reinst	Pre-loom	7088	0.7121949273528468	-1.54506	-0.997059
Ext-Reinst	Pre-loom	7537	-3.43763	-0.418834	0.5603325407962692
Ext-Reinst	Pre-loom	7990	-1.40569	3.406775742704527	-0.581349
Ext-Reinst	Pre-loom	7996	-1.70835	-0.264359	0.8549765935346971
Ext-Reinst	Pre-loom	7997	-0.984349	-0.532031	-1.1174
Ext-Reinst	Pre-loom	8001	-4.57628	-0.279435	-0.1234

## Sheet: S4_Fig
Figure S4a
Re-exposure vs. no re-exposure, EYFP+/DAPI+
Condition	Mouse	PAGdl	PAGdm	PAGl	PAGvl	SCd	SCi	SCs	dCA1	dCA3	dDG	vCA1	vCA3	vDG
No reexp	1189	0.021824432799999998	0.022281	0.0157936	0.0212813	0.00887465	0.00785984	0.0137985				0.00469962	0.010049306000000001	0.00429929
No reexp	1191	0.00560363	0.00824913	0.00540229		0.00314148	0.00288668	0.00863142	0.00486633	0.000986186	0.00507242	0.00184291	0.00134575	0.00411558
No reexp	1193	0.00508382	0.00894433	0.00885648	0.00862006	0.00487446	0.00488503	0.0100499	0.00338304	0.00189305	0.00607222	0.00290125	0.00131525	0.00343925
No reexp	1195	0.00371586	0.0058274	0.00701357	0.00501684	0.00425187	0.00480449	0.0101854	0.00275176	0.00310349	0.00470928	0.00130385	0.00570401	0.00227729
No reexp	1197	0.00436577	0.00476407	0.00521106	0.00327133	0.00252648	0.0019375	0.00790385	0.00463156	0.00261938	0.00388139	0.00176362	0.00322499	0.00134622
No reexp	1199	0.00403671	0.00690103	0.00787863	0.0106718	0.00225928	0.00271542	0.00744716	0.00347474	0	0.00136085	0.0014979	0.00233782	0.000831557
Reexp	1188	0.0075051	0.00510851	0.011958974333333332	0.014412	0.00448782	0.00770846	0.013932425200000001				0.00259576	0.00135462	0.00460734
Reexp	1190								0.0024196	0.0028917	0.00468054	0	0.000672993	0.00101611
Reexp	1192	0.00428407	0.00526966	0.00471657	0.0098245	0.00239522	0.00282031	0.00550139	0.00292224	0.00149129	0.00621998	0.00267839	0.000755215	0.00295522
Reexp	1194	0.00736762	0.00357233	0.00879331	0.00644235	0.00563859	0.00687453	0.0129942
Reexp	1196	0.00928775	0.00428336	0.00676594		0.00167693	0.00217521	0.0063144	0.00307924	0.000454183	0.00284329	0.00268098	0.0046416	0.00110376
Reexp	1198	0.00467498	0.00230008	0.00454059	0.00785322	0.00228279	0.00146934	0.00731716	0.0024261	0.000529979	0.00242616	0.00182376	0.0023162	0.00137855
Figure S4b
Extinction vs. innate, EYFP+/DAPI+
Condition	Mouse	PAGdl	PAGdm	PAGl	PAGvl	SCd	SCi	SCs	dCA1	dCA3	dDG	vCA1	vCA3	vDG
Ctrl	621								0.00182317	0.00398551	0.00253798
Ctrl	623	0.0062494	0.00600026	0.004006		0.00259631	0.00153173	0.00382616	0.00253118	0.0019888	0.00117326	0.00243896	0.00163835	0.00106562
Ctrl	632	0.00883616	0.0102839	0.00398796		0.00254517	0.00245658	0.00462113	0.00220845	0.00108269	0.0017056
Ctrl	634	0.00308218	0.00366124	0.00317072		0.000588927	0.000616009	0.00263849	0.00105637	0.000582363	0.00230692	0.00278137	0.0085791	0.00214388
Ctrl	636	0.00109882	0	0.00400625		0.000894464	0.00026012	0.00227775	0.0032077	0.00224525	0.00191857	0.00171548	0.00392766	0.00155053
Ctrl	1108	0.00771346	0.0119425	0.0101609	0.0160552	0.00632481	0.00732883	0.0124166	0.00565058	0.00109464	0.00339837	0.00168857	0.00941319	0.00455244
Ctrl	1110	0.0057671	0.00722858	0.00731139	0.0027881	0.00313469	0.00401586	0.00869256	0.00504953	0.000254976	0.00850783	0.00278365	0.010646468999999999	0.0040769
Ctrl	1114	0.00691651	0.010086247999999999	0.012248815500000001	0.0179483	0.0049496	0.00588452	0.0105949	0.00267248	0.00134846	0.0135206	0.00470146	0.00398818	0.010489959666666666
Ext	631								0.00246712	0	0.00345977
Ext	633	0.00211511	0.00366815	0.00430009		0.00122846	0.000939418	0.00477327	0.00319765	0.00238584	0.00202387
Ext	635								0.000239016	0.00110305	0.000668008
Ext	637	0.0072182	0.00739754	0.00754614		0.00187674	0.00119358	0.00209216	0.00175606	0.00208814	0.00283328	0.00196968	0.00376229	0.0012097
Ext	1109	0.00648668	0.00757044	0.00391742	0.0065768	0.00398775	0.00610222	0.0088471	0.00562683	0.00142642	0.00773639	0.00401179	0.00362085	0.00502393
Ext	1111	0.00355471	0.010862	0.0090007	0.011891355999999999	0.00506122	0.0062037	0.0107125	0.0099543	0.00434183	0.01118	0.0033715	0.00339718	0.00532217
Ext	1113	0.00537036	0.00713949	0.00647577	0.010312390250000001	0.00444257	0.00520824	0.00917749	0.00822413	0.00160699	0.0245779	0.00561044	0.00290965	0.00888594
Figure S4c
Reinstatement vs. innate, EYFP+/DAPI+
Condition	Mouse	PAGdl	PAGdm	PAGl	PAGvl	SCd	SCi	SCs	dCA1	dCA3	dDG	vCA1	vCA3	vDG
Ext, shock + loom (reinst)	663	0.00179221	0.0012694	0.00207341		0.00688385	0.00196402	0.00334328	0.0044989	0.00197822	0.00682743	0.00380685	0.00247608	0.00299257
Ext, shock + loom (reinst)	665	0.00664077	0.00600459	0.00651409		0.00595646	0.00380808	0.00303097	0.00292717	0.00384526	0.00457394	0.0103599	0.00427118	0.00520879
Ext, shock + loom (reinst)	667	0.0249164	0.0164864	0.0100965		0.00449165	0.00386789	0.00336814	0.00730757	0.00324425	0.00716836	0.00515214	0.00113014	0.00305797
Ext, shock + loom (reinst)	707								0.00405584	0.00113721	0.00357401	0.00522523	0.00381381	0.0037901
Ext, shock + loom (reinst)	997	0.00386915	0.00224583	0.00418058	0.00838549	0.00159584	0.00154351	0.00312132	0.00168511	0.000953494	0.00377519
Ext, shock + loom (reinst)	1014	0.0051404	0.00486697	0.00793412	0.0116846	0.00354489	0.00436727	0.00844646
Ext, shock + loom (reinst)	1065	0.00304737	0.00670493	0.0058009	0.00760884	0.00447303	0.00473812	0.00863287	0.00326872	0.00150179	0.00300329	0.0060484	0.000953273	0.00339749
Ext, shock + loom (reinst)	1071	0.00865792	0.0055826	0.00617218		0.00429772	0.00437661	0.0076912	0.00444073	0.000969712	0.00816592	0.00206317	0.00373037	0.00286143
Ext, shock + loom (reinst)	1082	0.00323222	0.00382367	0.00838137	0.0224679	0.00298797	0.00361017	0.00706388	0.00188336	0.00242113	0.0136255	0.000805299	0.00271035	0.00163664
Ext, shock + loom (reinst)	1090	0.0051131	0.00753363	0.00422499	0	0.00529444	0.00607075	0.0130795	0.00419394	0.00253432	0.00717705	0.00747362	0.00656449	0.0060559
Ext, shock + loom (reinst)	1092	0.00906794	0.00614803	0.00445641	0.00547795	0.00719209	0.0068541	0.013961500833333335	0.00712727	0.00350071	0.00698666	0.00733035	0.0117887	0.00785822
Ext, shock only	1064	0.0121009	0.00580279	0.0104369	0.0104944	0.00776386	0.00644476	0.00660117	0.00175595	0.00208583	0.00441382
Ext, shock only	1066	0.00317249	0.00200908	0.00458399	0.0059528	0.00195137	0.00216656	0.00504045				0.00552025	0.00242624	0.00370325
Ext, shock only	1068	0.00538192	0.00503008	0.00404855		0.00217471	0.00371533	0.010143				0.00188718	0.0023712	0.000687959
Ext, shock only	1072								0.00295536	0.00197594	0.00660482	0.00336861	0.000891394	0.00548457
Ext, shock only	1091	0.00588417	0.00221617	0.00429141		0.00212828	0.00150402	0.00404705				0.00177794	0.000542856	0.00393497
Ext, shock only	1093	0.00570626	0.00315774	0.00305794		0.00120652	0.00121501	0.00458011
No ext, no shock	664	0.000882554	0.000781183	0.00258579	0.0010045				0.00174482	0.00198537	0.00482859
No ext, no shock	666	0.00527093	0.00319966	0.00636376	0.00510653	0.00513867	0.00313813	0.00633428	0.0142448	0.00723344	0.00815439	0.00431619	0.00384485	0.000988216
No ext, no shock	668	0.00368802	0.00680617	0.00218919		0.00361858	0.00237167	0.00657373	0.00599883	0.0036831	0.00548979	0.00320408	0.00194774	0.00090972
No ext, no shock	708	0.00316083	0.00173	0.00204272	0.00361973				0.00533826	0.00117705	0.00513774	0.00251015	0.00274848	0.00362123
No ext, no shock	1015	0.00339827	0.00386867	0.00300161	0.00409607	0.00324582	0.0030517	0.00761725	0.00235391	0.00142698	0.00458922	0.00437131	0.00176887	0.00443471
No ext, no shock	1016								0.00199285	0.00193239	0.00401219
No ext, no shock	1033	0.011971477333333333	0.00842229	0.00652019		0.00422881	0.00344509	0.00824415	0.00259243	0.00393974	0.00581548	0.00132561	0.00221775	0.000894473
No ext, no shock	1080	0.00695905	0.00844177	0.00835865	0.0072823	0.00637153	0.00657376	0.0105049	0.00222604	0.00470438	0.0143931	0.00350252	0.00384996	0.00296469

## Sheet: S5_Fig
Figure S5b
Re-exposure vs. no re-exposure
Group	stage	Mouse	Loom 1	Loom 2
No reexp	Hab	1189	38.67854491462509	21.34372680029696
No reexp	Hab	1191	12.546399406087602	18.33704528582034
No reexp	Hab	1193	24.907201187824796	27.802524127691168
No reexp	Hab	1195	29.3615	46.21380846325167
No reexp	Hab	1197	18.634001484780995	28.09948032665182
No reexp	Hab	1199	38.53006681514477	36.85968819599109
No reexp	Loom	1189	60.65330363771344	28.247958426132143
No reexp	Loom	1191	53.71195248700817	19.2279
No reexp	Loom	1193	77.17149220489978	36.896807720861176
No reexp	Loom	1195	85.44914625092798	50.22271714922049
No reexp	Loom	1197	81.92279138827023	24.201930215293245
No reexp	Loom	1199	89.60653303637713	29.621380846325167
Reexp	Hab	1188	24.02234636871508	27.431328878990346
Reexp	Hab	1190	19.19079435783222	34.780994803266516
Reexp	Hab	1192	17.891610987379362	37.78767631774313
Reexp	Hab	1194	18.856718634001485	22.791388270230144
Reexp	Hab	1196	33.18485523385301	23.86785449146251
Reexp	Hab	1198	45.17446176688939	25.872308834446923
Reexp	Loom	1188	61.52700186219739	66.07275426874536
Reexp	Loom	1190	62.472160356347445	50.037119524870086
Reexp	Loom	1192	46.58500371195248	69.15367483296214
Reexp	Loom	1194	60.541945063103185	57.57238307349666
Reexp	Loom	1196	71.8634	67.8174
Reexp	Loom	1198	83.03637713437267	67.2235
Figure S5c
Extinction vs. innate
Group	stage	Mouse	Label 1	Label 2
Ctrl	Hab	294	23.692992213570633	23.359288097886537
Ctrl	Hab	296	18.872821653689286	25.73229514275121
Ctrl	Hab	298	41.564701520207635	32.40637745643307
Ctrl	Hab	621	11.469933184855234	56.69262143121987
Ctrl	Hab	623	9.60326	7.1931776047460145
Ctrl	Hab	632	24.582869855394886	5.7842
Ctrl	Hab	634	4.6347793845012975	11.976269929551352
Ctrl	Hab	636	17.389692250648867	18.53911753800519
Ctrl	Hab	1108	20.32701597918989	37.56025213199852
Ctrl	Hab	1110	31.88728216536893	40.192806822395255
Ctrl	Hab	1112	8.527994067482387	11.753800519095291
Ctrl	Hab	1114	14.979606970708195	17.223459539717894
Ctrl	Loom	294	51.20504263997034	50.16685205784204
Ctrl	Loom	296	50.98257322951428	69.07675194660735
Ctrl	Loom	298	79.6811	77.01149425287356
Ctrl	Loom	621	45.17446176688939	68.52057842046719
Ctrl	Loom	623	57.397107897664064	53.578
Ctrl	Loom	632	69.92955135335558	58.917315535780496
Ctrl	Loom	634	46.49610678531702	53.61512791991101
Ctrl	Loom	636	37.89395624768261	43.38153503893215
Ctrl	Loom	1108	54.36640654031959	65.03522432332221
Ctrl	Loom	1110	72.93288839451243	77.19688542825361
Ctrl	Loom	1112	65.07230255839822	61.994809047089355
Ctrl	Loom	1114	51.57582499073044	67.55753526354863
Ext	Hab	293	35.85465331850204	39.85910270671116
Ext	Hab	295	9.010011123470523	29.022668153102938
Ext	Hab	297	18.798665183537263	30.73785687801261
Ext	Hab	299	43.529847979236195	33.55580274378939
Ext	Hab	620	17.037861915367483	52.98479792361883
Ext	Hab	622	14.794215795328142	23.95253985910271
Ext	Hab	631	5.2280311457174635	36.00296625880608
Ext	Hab	633	7.712272895810159	8.389012620638455
Ext	Hab	635	14.238042269187988	10.715609936966999
Ext	Hab	637	16.75936225435669	45.309603262884686
Ext	Hab	1109	15.64701520207638	23.507601038190586
Ext	Hab	1111	14.868372265480161	23.433444568038556
Ext	Hab	1113	19.2807	44.605116796440484
Ext	Loom	293	86.94846125324436	35.29847979236188
Ext	Loom	295	67.63070077864293	21.516164994425864
Ext	Loom	297	58.954393770856505	22.024471635150167
Ext	Loom	299	68.52057842046719	18.946978123841305
Ext	Loom	620	54.71417965850037	52.83648498331479
Ext	Loom	622	43.5669	29.21764923989618
Ext	Loom	631	28.88394512421209	25.176121616611052
Ext	Loom	633	73.71153133110863	12.583518930957686
Ext	Loom	635	46.34779384501297	27.326659251019652
Ext	Loom	637	37.152391546162406	46.90396737115313
Ext	Loom	1109	53.281423804226925	37.263626251390434
Ext	Loom	1111	63.10715609936967	15.46162402669633
Ext	Loom	1113	61.586948461253236	54.50500556173527
Figure S5b
Updated vs. innate
Group	stage	Mouse	Label 1	Label 2
Ext, shock + loom (reinst)	Hab	663	15.199999999999998	39.6
Ext, shock + loom (reinst)	Hab	665	4.466666666666668	60.721442885771545
Ext, shock + loom (reinst)	Hab	667	7.133333333333333	12.200000000000001
Ext, shock + loom (reinst)	Hab	707	8.483633934535739	29.533333333333335
Ext, shock + loom (reinst)	Hab	996	4.933333333333333	45.73333333333333
Ext, shock + loom (reinst)	Hab	997	6.2	46.93333333333333
Ext, shock + loom (reinst)	Hab	1013	22.066666666666666	19.53333333333333
Ext, shock + loom (reinst)	Hab	1014	7.133333333333333	29.133333333333336
Ext, shock + loom (reinst)	Hab	1065	26.962962962962962	52.74074074074074
Ext, shock + loom (reinst)	Hab	1067	8.962962962962962	56.666666666666664
Ext, shock + loom (reinst)	Hab	1071	18	43.11111111111111
Ext, shock + loom (reinst)	Hab	1082	28.740740740740744	63.7037
Ext, shock + loom (reinst)	Hab	1090	12.666666666666666	26.296296296296294
Ext, shock + loom (reinst)	Hab	1092	8.37037	33.48148148148148
Ext, shock + loom (reinst)	Loom	663	39.6	43
Ext, shock + loom (reinst)	Loom	665	13.466666666666667	40.94856379425517
Ext, shock + loom (reinst)	Loom	667	27.53333333333333	55.800000000000004
Ext, shock + loom (reinst)	Loom	707	23.179692718770877	39.199999999999996
Ext, shock + loom (reinst)	Loom	996	24.933333333333337	77.33333333333333
Ext, shock + loom (reinst)	Loom	997	42.666666666666664	73.80000000000001
Ext, shock + loom (reinst)	Loom	1013	16.466666666666665	36.199999999999996
Ext, shock + loom (reinst)	Loom	1014	36.800000000000004	61
Ext, shock + loom (reinst)	Loom	1065	45.25925925925926	69.70370370370371
Ext, shock + loom (reinst)	Loom	1067	41.03703703703704	73.70370370370371
Ext, shock + loom (reinst)	Loom	1071	43.629629629629626	70.74074074074075
Ext, shock + loom (reinst)	Loom	1082	56	77.25925925925925
Ext, shock + loom (reinst)	Loom	1090	40.666666666666664	38.22222222222222
Ext, shock + loom (reinst)	Loom	1092	46.074074074074076	60.666666666666664
Ext, shock only	Hab	1064	20.990391722099037	49.7037
Ext, shock only	Hab	1066	13.111111111111109	39.333333333333336
Ext, shock only	Hab	1068	35.77777777777778	59.40740740740741
Ext, shock only	Hab	1072	25.62962962962963	70.88888888888889
Ext, shock only	Hab	1091	11.25925925925926	58.14814814814815
Ext, shock only	Hab	1093	11.25925925925926	32.59259259259259
Ext, shock only	Loom	1064	33.555062823355506	35.111111111111114
Ext, shock only	Loom	1066	23.185185185185187	42.44444444444445
Ext, shock only	Loom	1068	61.85185185185185	76
Ext, shock only	Loom	1072	44	70.37037037037037
Ext, shock only	Loom	1091	41.111111111111114	64.44444444444444
Ext, shock only	Loom	1093	32.59259259259259	49.555555555555564
No ext, no shock	Hab	1015	3.466666666666667	25.2
No ext, no shock	Hab	1016	9.619238476953909	33.6
No ext, no shock	Hab	1033	22.666666666666668	51.26666666666667
No ext, no shock	Hab	1034	6.733333333333334	18.8
No ext, no shock	Hab	1069	27.40740740740741	18.296296296296294
No ext, no shock	Hab	1080	15.703703703703704	17.62962962962963
No ext, no shock	Loom	1015	14.333333333333334	31.8
No ext, no shock	Loom	1016	58.65063460253841	66.8
No ext, no shock	Loom	1033	23.133333333333336	40.53333333333333
No ext, no shock	Loom	1034	27.399999999999995	27.733333333333334
No ext, no shock	Loom	1069	35.55555555555556	28
No ext, no shock	Loom	1080	52.22222222222223	38
No ext, shock + loom	Hab	1070	18.814814814814813	43.7037
No ext, shock + loom	Hab	1081	22.51851851851852	35.25925925925926
No ext, shock + loom	Loom	1070	72.66666666666667	69.77777777777779
No ext, shock + loom	Loom	1081	37.55555555555556	38.666666666666664

## Sheet: S6_Fig
Figure S6a,b,c
Updating Hab label			Updating loom label			Innate Hab label			Innate loom label
mCherry/DAPI	GFP/DAPI	mCherry/infected	mCherry/DAPI	GFP/DAPI	mCherry/infected	mCherry/DAPI	GFP/DAPI	mCherry/infected	mCherry/DAPI	GFP/DAPI	mCherry/infected
0.0475486	0.2383334566666667	0.19737736666666664	0.039382257000000004	0.232492	0.166667	0.0325733	0.162866	0.2	0.0245966	0.206576	0.12173987650000001
0.0455492	0.13014420100000001	0.432229	0.043124101750000005	0.283113	0.151613	0.123149	0.264201	0.441475	0.019644845999999997	0.143629	0.14095747866666666
0.0301098	0.1841941943333333	0.154816	0.0518163	0.260397	0.20527363199999998	0.0558206	0.25949	0.215116	0.0675966	0.103693	0.45154711433333333
0.020721028333333332	0.0709003	0.24823633166666667	0.026868250333333333	0.11090581366666667	0.20368686866666666	0.0467622	0.18212465249999998	0.25438786550000003	0.0269816	0.066846	0.358394
0.046815558666666666	0.0964785	0.3818963473333334	0.0607107	0.11737813633333333	0.38680041333333337	0.0198862	0.140308	0.141732	0.0834084	0.149567	0.44108609249999997
0.0452843	0.114088	0.326424	0.057699130666666675	0.12069746166666666	0.381138	0.0913616	0.25048797050000005	0.371371	0.025905728750000002	0.114065	0.205268
0.0386491	0.12914039924999998	0.266068	0.016420583500000002	0.0899987	0.146474	0.0554114	0.245509	0.22960289925000002	0.0738831	0.10792896266666667	0.5169144083333334
0.017494370666666665	0.054411	0.2138817253333333	0.0249369	0.0822919	0.25	0.0579189	0.216525	0.259632	0.0942358	0.20500561099999998	0.475633
0.0246252	0.0956967	0.229897	0.028519340499999997	0.112144	0.22227030650000001	0.0581878	0.2707	0.214953
						0.053536270500000004	0.150031	0.34887520175000003
